# Supplementary material for: Artificial intelligence and machine learning in prehospital emergency care: A scoping review
Source: iScience. 2023 Jul 17;26(8):107407. doi: 10.1016/j.isci.2023.107407 (PMC10440716; doi:10.1016/j.isci.2023.107407)
Supplement: Table S3. All articles extracted, with screening decisions, related to Figure 1 and Method details [file mmc2.xlsx]

## Sheet: Sheet1
Index	Record ID	Include	Reason	Author	Title	Type	Journal	Abstract
1	952	0	Not AI	Abir, M.; Davis, M. M.; Sankar, P.; Wong, A. C.; Wang, S. C.	Design of a Model to Predict Surge Capacity Bottlenecks for Burn Mass Casualties at a Large Academic Medical Center	Journal Article	PREHOSPITAL AND DISASTER MEDICINE	Objectives: To design and test a model to predict surge capacity bottlenecks at a large academic medical center in response to a mass-casualty incident (MCI) involving multiple burn victims. Methods: Using the simulation software ProModel, a model of patient flow and anticipated resource use, according to principles of disaster management, was developed based upon historical data from the Univers…
2	427	0	Not AI	Aboueljinane, L.; Sahin, E.; Jemai, Z.; Marty, J.	A simulation study to improve the performance of an emergency medical service: Application to the French Val-de-Marne department	Journal Article	SIMULATION MODELLING PRACTICE AND THEORY	The French Emergency Medical services, which are known as SAMU (the acronym of Urgent Medical Aid Services in French), are public safety systems responsible for the coordination of pre-hospital care under emergency conditions throughout a particular geographic region. The goal of these systems is to respond in a timely and adequate manner to population calls, to provide first- aid services and to…
3	4459	0	Not AI	Abramson, T. M.; Sanko, S.; Kashani, S.; Eckstein, M.	Safety of Tiered-Dispatch for 911 Calls for Abdominal Pain	Journal Article	West J Emerg Med	INTRODUCTION: Many dispatch systems send Advanced Life Support (ALS) resources to patients complaining of abdominal pain even though the majority of these incidents require only Basic Life Support (BLS). With increasing 911-call volume, resource utilization has become more important to ensure that ALS resources are available for time-critical emergencies. In 2015, a large, urban fire department i…
4	443	0	Abstract	Abunahia, D. G.; Ismail, T. A.; Al Ola, H. R. A.; Amira, A.; Ali, A. A. S.; Bensaali, F.	A Reconfigurable Connected Health Platform Using ZYNQ System on Chip	Conference Paper		This paper presents a reconfigurable connected health platform for fall and cardiac disease detection to be used in smart home environments using Shimmer sensing device and ZYNQ System on Chip (SoC) platform. The system can also be deployed in ambulances to equip them with health monitoring technologies. The system is designed to be used by elderly, diabetics, muscular and neurological patients w…
5	363	1		Acharya, U. R.; Fujita, H.; Oh, S. L.; Raghavendra, U.; Tan, J. H.; Adam, M.; Gertych, A.; Hagiwara, Y.	Automated identification of shockable and non-shockable life-threatening ventricular arrhythmias using convolutional neural network	Journal Article	FUTURE GENERATION COMPUTER SYSTEMS-THE INTERNATIONAL JOURNAL OF ESCIENCE	Ventricular tachycardia (VT) and ventricular fibrillation (VFib) are the life-threatening shockable arrhythmias which require immediate attention. Cardiopulmonary resuscitation (CPR) and defibrillation are highly recommended means of immediate treatment of these shockable arrhythmias and to resume spontaneous circulation. However, to increase efficacy of defibrillation by an automated external de…
6	235	0	Not prehospital	Acid, S.; de Campos, L. M.; Fernandez-Luna, J. M.; Rodriguez, S.; Rodriguez, J. M.; Salcedo, J. L.	A comparison of learning algorithms for Bayesian networks: a case study based on data from an emergency medical service	Journal Article	ARTIFICIAL INTELLIGENCE IN MEDICINE	Due to the uncertainty of many of the factors that influence the performance of an emergency medical service, we propose using Bayesian networks to model this kind of system. We use different algorithms for learning Bayesian networks in order to build several models, from the hospital manager's point of view, and apply them to the specific case of the emergency service of a Spanish hospital. This…
7	4610	0	Not AI	Adini, B.; Aharonson-Daniel, L.; Israeli, A.	Load index model: An advanced tool to support decision making during mass-casualty incidents	Journal Article	J Trauma Acute Care Surg	BACKGROUND: In mass-casualty events, accessing information concerning hospital congestion levels is crucial to improving patient distribution and optimizing care. The study aimed to develop a decision support tool for distributing casualties to hospitals in an emergency scenario involving multiple casualties. METHODS: A comprehensive literature review and structured interviews with 20 content exp…
8	3831	0	Not AI	Afatmirni, E.; Nanthakumar, K.; Masse, S.; Nair, K.; Farid, T.; Krishnan, S.; Dorian, P.; Umapathy, K.	Predicting refibrillation from pre-shock waveforms in optimizing cardiac resuscitation	Journal Article	Annu Int Conf IEEE Eng Med Biol Soc	Ventricular fibrillation (VF) is a lethal cardiac arrhythmia that if untreated within minutes of its occurrence will lead to sudden cardiac death. Defibrillation using electric shocks is the only choice of treatment to restore the heart to normal rhythm especially in out-of-the-hospital VF incidents. Refibrillation (i.e., recurrence of VF) is a common and significant problem in cardiac resuscitat…
9	1228	0	Abstract	Agrawal, S.; Maheshwari, P.; Ieee,	Controlling of Smart Movable Road Divider and Clearance Ambulance Path Using IOT Cloud	Conference Paper
10	5406	0	Not prehospital	Ahituv, N.; Berman, O.	Devising a cooperation policy for emergency networks	Journal Article	J Oper Res Soc	A mathematical programming model is proposed to select an optimal cooperation policy between autonomous service networks for dispatching purposes. In addition to traditional characteristics such as network topology and station location, this model takes into account 'political' constraints on minimum response-time in certain subzones. Such constraints are translated into performance requirements,…
11	310	1		Ajumobi, O.; Verdugo, S. R.; Labus, B.; Reuther, P.; Lee, B.; Koch, B.; Davidson, P. J.; Wagner, K. D.	Identification of Non-Fatal Opioid Overdose Cases Using 9-1-1 Computer Assisted Dispatch and Prehospital Patient Clinical Record Variables	Journal Article	PREHOSPITAL EMERGENCY CARE	Background: The current epidemic of opioid overdoses in the United States necessitates a robust public health and clinical response. We described patterns of non-fatal opioid overdoses (NFOODs) in a small western region using data from the 9-1-1 Computer Assisted Dispatch (CAD) record and electronic Patient Clinical Records (ePCR) completed by EMS responders. We determined whether CAD and ePCR va…
12	297	1		Al-Dury, N.; Ravn-Fischer, A.; Hollenberg, J.; Israelsson, J.; Nordberg, P.; Stromsoe, A.; Axelsson, C.; Herlitz, J.; Rawshani, A.	Identifying the relative importance of predictors of survival in out of hospital cardiac arrest: a machine learning study	Journal Article	SCANDINAVIAN JOURNAL OF TRAUMA RESUSCITATION & EMERGENCY MEDICINE	Introduction: Studies examining the factors linked to survival after out of hospital cardiac arrest (OHCA) have either aimed to describe the characteristics and outcomes of OHCA in different parts of the world, or focused on certain factors and whether they were associated with survival. Unfortunately, this approach does not measure how strong each factor is in predicting survival after OHCA. Aim…
13	969	0	Not AI	Alkinani, M. H.; Almazroi, A. A.; Jhanjhi, N. Z.; Khan, N. A.	5G and IoT Based Reporting and Accident Detection (RAD) System to Deliver First Aid Box Using Unmanned Aerial Vehicle	Journal Article	SENSORS	Internet of Things (IoT) and 5G are enabling intelligent transportation systems (ITSs). ITSs promise to improve road safety in smart cities. Therefore, ITSs are gaining earnest devotion in the industry as well as in academics. Due to the rapid increase in population, vehicle numbers are increasing, resulting in a large number of road accidents. The majority of the time, casualties are not appropr…
14	5056	0	Not AI	Allgaier, R. L.; Shaafi-Kabiri, N.; Romney, C. A.; Wallis, L. A.; Burke, J. J.; Bhangu, J.; Thomas, K. C.	Use of Predictive Modeling to Plan for Special Event Medical Care During Mass Gathering Events	Journal Article	Disaster Med Public Health Prep	OBJECTIVES: In 2010, South Africa (SA) hosted the Fédération Internationale de Football Association (FIFA) World Cup (soccer). Emergency Medical Services (EMS) used the SA mass gathering medicine (MGM) resource model to predict resource allocation. This study analyzed data from the World Cup and compared them with the resource allocation predicted by the SA mass gathering model. METHODS: Prospect…
15	800	0	Abstract	Alonso, E.; Irusta, U.; Aramendi, E.; Chicote, B.; Corcuera, C.; Larrea, A.; Veintemillas, J.; Olabarria, M.; Alonso, D.	A Machine-Learning Based Shock Advice Algorithm for Reliable Rhythm Diagnosis During Out-Of-Hospital Cardiac Arrest	Journal Article	CIRCULATION
16	224	1		Alonso, E.; Irusta, U.; Aramendi, E.; Daya, M. R.	A Machine Learning Framework for Pulse Detection During Out-of-Hospital Cardiac Arrest	Journal Article	IEEE ACCESS	The availability of an automatic pulse detection during out-of-hospital cardiac arrest (OHCA) would allow the rapid identification of cardiac arrest and the prompt detection of return of spontaneous circulation. The aim of this study was to develop a reliable pulse detection algorithm using the electrocardiogram (ECG) and thoracic impedance (TI), the signals available in most defibrilators. The d…
17	859	0	Not AI	Alshutayria, A.; Aljojo, N.; Alharbia, B.; Banjarb, A.; Alshehria, A.; Alargoubia, M.; Barradha, O.; Helabia, R.	An Interactive Mobile Application to Request the Help of the Nearest First Aider by the Injured	Journal Article	ADCAIJ-ADVANCES IN DISTRIBUTED COMPUTING AND ARTIFICIAL INTELLIGENCE JOURNAL	Saudi Arabia is interested in providing health care and ambulatory for all citizens, residents and tourists of the pilgrims and pilgrims, and it is cooperating with the Saudi Red Crescent Authority (SRCA) to provide emergency health care especially for the pilgrims, Ammar - an independent body dealing with this. The efforts of SRCA can be highly noticed during on the Hajj season and public events…
18	1997	1		Al-Zaiti, S.; Besomi, L.; Bouzid, Z.; Faramand, Z.; Frisch, S.; Martin-Gill, C.; Gregg, R.; Saba, S.; Callaway, C.; Sejdic, E.	Machine learning-based prediction of acute coronary syndrome using only the pre-hospital 12-lead electrocardiogram	Journal Article	Nature Communications	Prompt identification of acute coronary syndrome is a challenge in clinical practice. The 12-lead electrocardiogram (ECG) is readily available during initial patient evaluation, but current rule-based interpretation approaches lack sufficient accuracy. Here we report machine learning-based methods for the prediction of underlying acute myocardial ischemia in patients with chest pain. Using 554 te…
19	4462	0	Not prehospital	Amann, A.; Tratnig, R.; Unterkofler, K.	Reliability of old and new ventricular fibrillation detection algorithms for automated external defibrillators	Journal Article	Biomed Eng Online	BACKGROUND: A pivotal component in automated external defibrillators (AEDs) is the detection of ventricular fibrillation by means of appropriate detection algorithms. In scientific literature there exists a wide variety of methods and ideas for handling this task. These algorithms should have a high detection quality, be easily implementable, and work in real time in an AED. Testing of these algo…
20	5379	0	Not AI	Amram, O.; Schuurman, N.; Hameed, S. M.	Mass casualty modelling: a spatial tool to support triage decision making	Journal Article	Int J Health Geogr	BACKGROUND: During a mass casualty incident, evacuation of patients to the appropriate health care facility is critical to survival. Despite this, no existing system provides the evidence required to make informed evacuation decisions from the scene of the incident. To mitigate this absence and enable more informed decision making, a web based spatial decision support system (SDSS) was developed.…
21	120	0	Not prehospital	Andersson, P.; Johnsson, J.; Bjornsson, O.; Cronberg, T.; Hassager, C.; Zetterberg, H.; Stammet, P.; Unden, J.; Kjaergaard, J.; Friberg, H.; Blennow, K.; Lilja, G.; Wise, M. P.; Dankiewicz, J.; Nielsen, N.; Frigyesi, A.	Predicting neurological outcome after out-of-hospital cardiac arrest with cumulative information; development and internal validation of an artificial neural network algorithm	Journal Article	CRITICAL CARE	BackgroundPrognostication of neurological outcome in patients who remain comatose after cardiac arrest resuscitation is complex. Clinical variables, as well as biomarkers of brain injury, cardiac injury, and systemic inflammation, all yield some prognostic value. We hypothesised that cumulative information obtained during the first three days of intensive care could produce a reliable model for p…
22	526	0	Not AI	Andersson, T.; Varbrand, P.	Decision support tools for ambulance dispatch and relocation	Journal Article	JOURNAL OF THE OPERATIONAL RESEARCH SOCIETY	In this paper, the development of decision support tools for dynamic ambulance relocation and automatic ambulance dispatching is described. The ambulance dispatch problem is to choose which ambulance to send to a patient. The dynamic ambulance relocation problem occurs in the operational control of ambulances. The objective is to find new locations for some of the ambulances, to increase the prep…
23	197	1		Anthony, T.; Mishra, A. K.; Stassen, W.; Son, J.	The Feasibility of Using Machine Learning to Classify Calls to South African Emergency Dispatch Centres According to Prehospital Diagnosis, by Utilising Caller Descriptions of the Incident	Journal Article	HEALTHCARE	This paper presents the application of machine learning for classifying time-critical conditions namely sepsis, myocardial infarction and cardiac arrest, based off transcriptions of emergency calls from emergency services dispatch centers in South Africa. In this study we present results from the application of four multi-class classification algorithms: Support Vector Machine (SVM), Logistic Reg…
24	380	1		Arcolezi, H.; Cerna, S.; Guyeux, C.; Couchot, J. F.	Preserving Geo-Indistinguishability of the Emergency Scene to Predict Ambulance Response Time	Journal Article	MATHEMATICAL AND COMPUTATIONAL APPLICATIONS	Emergency medical services (EMS) provide crucial emergency assistance and ambulatory services. One key measurement of EMS's quality of service is their ambulances' response time (ART), which generally refers to the period between EMS notification and the moment an ambulance arrives on the scene. Due to many victims requiring care within adequate time (e.g., cardiac arrest), improving ARTs is vita…
25	1348	0	Not AI	Aringhieri, R.; Bigharaz, S.; Duma, D.; Guastalla, A.	Fairness in ambulance routing for post disaster management	Journal Article	CENTRAL EUROPEAN JOURNAL OF OPERATIONS RESEARCH
26	990	0	Not prehospital	Asheim, A.; Bjornsen, Lpbw; Naess-Pleym, L. E.; Uleberg, O.; Dale, J.; Nilsen, S. M.	Real-time forecasting of emergency department arrivals using prehospital data	Journal Article	BMC EMERGENCY MEDICINE	Background Crowding in emergency departments (EDs) is a challenge globally. To counteract crowding in day-to-day operations, better tools to improve monitoring of the patient flow in the ED is needed. The objective of this study was the development of a continuously updated monitoring system to forecast emergency department (ED) arrivals on a short time-horizon incorporating data from prehospital…
27	2205	0	Not AI	Auricchio, A.; Gianquintieri, L.; Burkart, R.; Benvenuti, C.; Muschietti, S.; Peluso, S.; Mira, A.; Moccetti, T.; Caputo, M. L.	Real-life time and distance covered by lay first responders alerted by means of smartphone-application: Implications for early initiation of cardiopulmonary resuscitation and access to automatic external defibrillators	Journal Article	Resuscitation	Aim of the Study: To investigate the distance covered by lay first responders (LFR) alerted for an out-of- hospital cardiac arrest (OHCA), evaluate the time elapsed between mission acceptance and arrival at the OHCA site, as well as the distance between the LFRs to the closest automatic external defibrillator (AED). Method(s): The LFR route, thus time, distance information, and the average speed …
28	184	0	Not prehospital	Auricchio, A.; Peluso, S.; Caputo, M. L.; Reinhold, J.; Benvenuti, C.; Burkart, R.; Cianella, R.; Klersy, C.; Baldi, E.; Mira, A.	Spatio-temporal prediction model of out-of-hospital cardiac arrest: Designation of medical priorities and estimation of human resources requirement	Journal Article	PLOS ONE	Aims To determine the out-of-hospital cardiac arrest (OHCA) rates and occurrences at municipality level through a novel statistical model accounting for temporal and spatial heterogeneity, space-time interactions and demographic features. We also aimed to predict OHCAs rates and number at municipality level for the upcoming years estimating the related resources requirement. Methods All the conse…
29	650	0	Not AI	Ayala, U.; Irusta, U.; Ruiz, J.; Eftestol, T.; Kramer-Johansen, J.; Alonso-Atienza, F.; Alonso, E.; Gonzalez-Otero, D.	A Reliable Method for Rhythm Analysis during Cardiopulmonary Resuscitation	Journal Article	BIOMED RESEARCH INTERNATIONAL	Interruptions in cardiopulmonary resuscitation (CPR) compromise defibrillation success. However, CPR must be interrupted to analyze the rhythm because although current methods for rhythm analysis during CPR have high sensitivity for shockable rhythms, the specificity for nonshockable rhythms is still too low. This paper introduces a new approach to rhythm analysis during CPR that combines two str…
30	1163	0	Not AI	Baez, A. A.; Cochon, L.	Acute Care Diagnostics Collaboration: Assessment of a Bayesian clinical decision model integrating the Prehospital Sepsis Score and point-of-care lactate	Journal Article	AMERICAN JOURNAL OF EMERGENCY MEDICINE
31	1164	0	Not AI	Baez, A. A.; Lopez, O.; Martinez, M. D.; Libell, N.; Cochon, L.; Nicolas, J. M.	Clinical validation demonstrates concordance of qSOFA and POC lactate Bayesian model: Results from the ACDC Phase-2 program	Journal Article	AMERICAN JOURNAL OF EMERGENCY MEDICINE
32	4950	0	Not AI	Baker, J. R.; Clayton, E. R.; Taylor, B. W., 3rd	A non-linear multi-criteria programming approach for determining county emergency medical service ambulance allocations	Journal Article	J Oper Res Soc	In this paper an integer, non-linear mathematical programming model is developed to allocate emergency medical service (EMS) ambulances to sectors within a county in order to meet a government-mandated response-time criterion. However, in addition to the response-time criterion, the model also reflects criteria for budget and work-load, and, since ambulance response is best described within the c…
33	890	0	Not prehospital	Balasubramanian, V.; Sapthagirivasan, V.; Selvaganesh, M.; Manikandan, T.	ADOPTION OF AN INTEGRATED NEAR FIELD COMMUNICATION AND NATURAL LANGUAGE PROCESSING SYSTEM TOWARD IMPROVEMENT OF TELEHEALTH SOLUTIONS	Journal Article	BIOMEDICAL ENGINEERING-APPLICATIONS BASIS COMMUNICATIONS	Telehealth is the usage of digital medical data and telecommunication technologies to aid long-distance clinical healthcare. Proper maintenance of a patient's medical record has been a hindrance toward the growth of Telehealth services. The patient's data, particularly emergency data, must be available to medical personnel within a short time frame and independent of potential interruption of net…
34	521	0	Not AI	Barboza, G. E.	A Spatiotemporal Analysis of Heroin-Related Calls for Emergency Medical Services and Community-Health Centers in Boston, Massachusetts	Journal Article	APPLIED SPATIAL ANALYSIS AND POLICY	Using a combination of data derived from the U.S. Census Bureau, the Substance Abuse and Mental Health Service Administration's Behavioral Health Systems Locator and the Boston Police Department's Incident Reports, this study examines the spatio-temporal distribution of calls for medical assistance following a heroin-related injury between 2015 and 2018. As well, an examination is conducted regar…
35	737	0	Not AI	Bauer, C.; Champagne-Langabeer, T.; Bakos-Block, C.; Zhang, K. H.; Persse, D.; Langabeer, J. R.	Patterns and risk factors of opioid-suspected EMS overdose in Houston metropolitan area, 2015-2019: A Bayesian spatiotemporal analysis	Journal Article	PLOS ONE	Background Opioid-related overdose deaths are the top accidental cause of death in the United States, and development of regional strategies to address this epidemic should begin with a better understanding of where and when overdoses are occurring. Methods and findings In this study, we relied on emergency medical services data to investigate the geographical and temporal patterns in opioid-susp…
36	46	1		Blomberg, S. N.; Christensen, H. C.; Lippert, F.; Ersboll, A. K.; Torp-Petersen, C.; Sayre, M. R.; Kudenchuk, P. J.; Folke, F.	Effect of Machine Learning on Dispatcher Recognition of Out-of-Hospital Cardiac Arrest During Calls to Emergency Medical Services A Randomized Clinical Trial	Journal Article	JAMA NETWORK OPEN	IMPORTANCE Emergency medical dispatchers fail to identify approximately 25% of cases of out-of-hospital cardiac arrest (OHCA), resulting in lost opportunities to save lives by initiating cardiopulmonary resuscitation. OBJECTIVE To examine how a machine learning model trained to identify OHCA and alert dispatchers during emergency calls affected OHCA recognition and response. DESIGN, SETTING, AND …
37	65	1		Blomberg, S. N.; Folke, F.; Ersboll, A. K.; Christensen, H. C.; Torp-Pedersen, C.; Sayre, M. R.; Counts, C. R.; Lippert, F. K.	Machine learning as a supportive tool to recognize cardiac arrest in emergency calls	Journal Article	RESUSCITATION	Background: Emergency medical dispatchers fail to identify approximately 25% of cases of out of hospital cardiac arrest, thus lose the opportunity to provide the caller instructions in cardiopulmonary resuscitation. We examined whether a machine learning framework could recognize out-of-hospital cardiac arrest from audio files of calls to the emergency medical dispatch center. Methods: For all in…
38	160	0	Not AI	Bogle, B. M.; Asimos, A. W.; Rosamond, W. D.	Regional Evaluation of the Severity-Based Stroke Triage Algorithm for Emergency Medical Services Using Discrete Event Simulation	Journal Article	STROKE	Background and Purpose-The Severity-Based Stroke Triage Algorithm for Emergency Medical Services endorses routing patients with suspected large vessel occlusion acute ischemic strokes directly to endovascular stroke centers (ESCs). We sought to evaluate different specifications of this algorithm within a region. Methods-We developed a discrete event simulation environment to model patients with s…
39	798	0	Abstract	Boutilier, J. J.; Chan, T. C. Y.	Ambulance Emergency Response Optimization in Developing Countries	Journal Article	OPERATIONS RESEARCH	The lack of emergency medical transportation is viewed as the main barrier to the access and availability of emergency medical care in low- and middle-income countries (LMICs). In this paper, we present a robust optimization approach to optimize both the location and routing of emergency response vehicles, accounting for uncertainty in travel times and spatial demand characteristic of LMICs. We t…
40	1768	1		Bouzid, Z.; Faramand, Z.; Gregg, R. E.; Helman, S.; Martin-Gill, C.; Saba, S.; Callaway, C.; Sejdic, E.; Al-Zaiti, S.	Novel ECG features and machine learning to optimize culprit lesion detection in patients with suspected acute coronary syndrome	Journal Article	Journal of Electrocardiology.	Background: Novel temporal-spatial features of the 12-lead ECG can conceptually optimize culprit lesions' detection beyond that of classical ST amplitude measurements. We sought to develop a data-driven approach for ECG feature selection to build a clinically relevant algorithm for real-time detection of culprit lesion. Method(s): This was a prospective observational cohort study of chest pain pa…
41	478	0	Not AI	Bowers, J.; Lyons, B.; Mould, G.	Developing a resource allocation model for the Scottish patient transport service	Journal Article	OPERATIONS RESEARCH FOR HEALTH CARE	The Patient Transport Service is a vital component of many healthcare systems. However, increasing demand and constrained resources impose great challenges, especially in Scotland where there is a substantial remote and rural population. This case study describes the development of a decision support tool for strategic resource allocation decisions. The tool had to be relevant to management's pra…
42	5118	0	Not original research	Branas, C. C.; ReVelle, C. S.; MacKenzie, E. J.	To the rescue: optimally locating trauma hospitals and helicopters	Journal Article	LDI Issue Brief	Injury (trauma) is the leading cause of death in the United States for people younger than 45 years of age. Each day, more than 170,000 men, women, and children are injured severely enough to seek medical care. About 400 of these people will die and another 200 will sustain a long-term disability as a result of their injuries. An estimated 20-40% of trauma-related deaths could be prevented if all…
43	3817	0	Not AI	Branas, C. C.; Wolff, C. S.; Williams, J.; Margolis, G.; Carr, B. G.	Simulating changes to emergency care resources to compare system effectiveness	Journal Article	J Clin Epidemiol	OBJECTIVE: To apply systems optimization methods to simulate and compare the most effective locations for emergency care resources as measured by access to care. STUDY DESIGN AND SETTING: This study was an optimization analysis of the locations of trauma centers (TCs), helicopter depots (HDs), and severely injured patients in need of time-critical care in select US states. Access was defined as t…
44	2847	0	Not AI	Braunl, C. S. Lim; R. Mamat; T.	Impact of Ambulance Dispatch Policies on Performance of Emergency Medical Services	Journal Article	IEEE Transactions on Intelligent Transportation Systems	In ambulance location models, fleet size and ambulance location sites are two critical factors that emergency medical service (EMS) managers can control to ensure efficient delivery of the system. The ambulance relocation and dispatch policies that are studied in dynamic ambulance relocation models also significantly contribute to improving the response time of EMS. In this paper, we review dynam…
45	137	0	Not AI	Brown, J. B.; Rosengart, M. R.; Peitzman, A. B.; Billiar, T. R.; Sperry, J. L.	Defining geographic emergency medical services coverage in trauma systems	Journal Article	JOURNAL OF TRAUMA AND ACUTE CARE SURGERY	BACKGROUND Geographic distribution of trauma system resources including trauma centers and helicopter bases correlate with outcomes. However, ground emergency medical services (EMS) coverage is dynamic and more difficult to quantify. Our objective was to evaluate measures that describe ground EMS coverage in trauma systems and correlate with outcome. METHODS Trauma system resources in Pennsylvani…
46	5127	0	Not original research	Burke, M. D.; Madison, D. E.	Artificial intelligence in emergency department triage	Journal Article	J Ambul Care Manage
47	475	0	Not AI	Buzna, L.; Czimmermann, P.	On the Modelling of Emergency Ambulance Trips: The Case of the Zilina Region in Slovakia	Journal Article	MATHEMATICS	The efficient operation of emergency medical services is critical for any society. Typically, optimisation and simulation models support decisions on emergency ambulance stations' locations and ambulance management strategies. Essential inputs for such models are the spatiotemporal characteristics of ambulance trips. Access to data on the movements of ambulances is limited, and therefore modellin…
48	181	1		Byrsell, F.; Claesson, A.; Ringh, M.; Svensson, L.; Jonsson, M.; Nordberg, P.; Forsberg, S.; Hollenberg, J.; Nord, A.	Machine learning can support dispatchers to better and faster recognize out-of-hospital cardiac arrest during emergency calls: A retrospective study	Journal Article	RESUSCITATION	Aim: Fast recognition of out-of-hospital cardiac arrest (OHCA) by dispatchers might increase survival. The aim of this observational study of emergency calls was to (1) examine whether a machine learning framework (ML) can increase the proportion of calls recognizing OHCA within the first minute compared with dispatchers, (2) present the performance of ML with different false positive rate (FPR) …
49	653	0	Not AI	Caglayan, N.; Satoglu, S. I.	Simulation analysis of critical factors of a casualty transportation for disaster response: A case study of Istanbul earthquake	Journal Article	INTERNATIONAL JOURNAL OF DISASTER RESILIENCE IN THE BUILT ENVIRONMENT	Purpose The purpose of this paper is to statistically assess the effects of the design factors including usage of data-driven decision support tool (DST), classification of patients (triage), prioritization based on vital scores of patients, number of ambulances and hospital selection rules, on the casualty transportation system's performance in large-scale disasters. Besides, a data-driven DST f…
50	1169	0	Not AI	Cancio, L. C.; Batchinsky, A. I.; Salinas, J.; Kuusela, T.; Convertino, V. A.; Wade, C. E.; Holcomb, J. B.	Heart-Rate Complexity for Prediction of Prehospital Lifesaving Interventions in Trauma Patients	Journal Article	JOURNAL OF TRAUMA-INJURY INFECTION AND CRITICAL CARE
51	655	1		Candefjord, S.; Muhammad, A. S.; Bangalore, P.; Buendia, R.	On Scene Injury Severity Prediction (OSISP) machine learning algorithms for motor vehicle crash occupants in US	Journal Article	JOURNAL OF TRANSPORT & HEALTH	A significant proportion of motor vehicle crash fatalities are potentially preventable with improved acute care. By increasing the accuracy of triage more victims could be transported directly to the best suited care facility and be provided optimal care. We hypothesize that On Scene Injury Severity Prediction (OSISP) algorithms, developed utilizing machine learning methods, have potential to imp…
52	6	0	Not prehospital	Carlson, J. N.; Das, S.; De la Torre, F.; Frisch, A.; Guyette, F. X.; Hodgins, J. K.; Yealy, D. M.	A NOVEL ARTIFICIAL INTELLIGENCE SYSTEM FOR ENDOTRACHEAL INTUBATION	Journal Article	PREHOSPITAL EMERGENCY CARE	Objective: Adequate visualization of the glottic opening is a key factor to successful endotracheal intubation (ETI); however, few objective tools exist to help guide providers' ETI attempts toward the glottic opening in real-time. Machine learning/artificial intelligence has helped to automate the detection of other visual structures but its utility with ETI is unknown. We sought to test the acc…
53	228	1		Cerna, S.; Arcolezi, H. H.; Guyeux, C.; Royer-Fey, G.; Chevallier, C.	Machine learning-based forecasting of firemen ambulances' turnaround time in hospitals, considering the COVID-19 impact	Journal Article	APPLIED SOFT COMPUTING	When ambulances' turnaround time (TT) in emergency departments is prolonged, it not only affects the victim severely but also causes unavailability of resources in emergency medical services (EMSs) and, consequently, leaves a locality unprotected. This problem may worsen with abnormal situations, e.g., the current coronavirus disease 2019 (COVID-19) pandemic. Taking this into consideration, this …
54	586	1		Chan, J.; Rea, T.; Gollakota, S.; Sunshine, J. E.	Contactless cardiac arrest detection using smart devices	Journal Article	NPJ DIGITAL MEDICINE	Out-of-hospital cardiac arrest is a leading cause of death worldwide. Rapid diagnosis and initiation of cardiopulmonary resuscitation (CPR) is the cornerstone of therapy for victims of cardiac arrest. Yet a significant fraction of cardiac arrest victims have no chance of survival because they experience an unwitnessed event, often in the privacy of their own homes. An under-appreciated diagnostic…
55	4175	0	Not AI	Chang, P.; Hsu, Y. S.; Tzeng, Y. M.; Sang, Y. Y.; Hou, I. C.; Kao, W. F.	The development of intelligent, triage-based, mass-gathering emergency medical service PDA support systems	Journal Article	J Nurs Res	The support systems for the Emergency Medical Services (EMS) at mass gatherings, such as the local marathon or large international baseball games, are underdeveloped. The purposes of this study were to extend well-developed, triage-based, EMS Personal Digital Assistant (PDA) support systems to cover pre-hospital emergency medical services and onsite evaluation forms for the mass gatherings, and t…
56	5215	0	Not AI	Channouf, N.; L'Ecuyer, P.; Ingolfsson, A.; Avramidis, A. N.	The application of forecasting techniques to modeling emergency medical system calls in Calgary, Alberta	Journal Article	Health Care Manag Sci	We develop and evaluate time-series models of call volume to the emergency medical service of a major Canadian city. Our objective is to offer simple and effective models that could be used for realistic simulation of the system and for forecasting daily and hourly call volumes. Notable features of the analyzed time series are: a positive trend, daily, weekly, and yearly seasonal cycles, special-…
57	190	1		Chen, A. Y.; Lu, T. Y.; Ma, M. H. M.; Sun, W. Z.	Demand Forecast Using Data Analytics for the Preallocation of Ambulances	Journal Article	IEEE JOURNAL OF BIOMEDICAL AND HEALTH INFORMATICS	The objective of prehospital emergency medical services (EMSs) is to have a short response time. By increasing the operational efficiency, the survival rate of patients could potentially be increased. The geographic information system (GIS) is introduced in this study to manage and visualize the spatial distribution of demand data and forecasting results. A flexible model is implemented in GIS, t…
58	464	1		Chen, Z. C.; Zhang, R. T.; Xu, F. Z.; Gong, X. X.; Shi, F. N.; Zhang, M. X.; Lou, M.	Novel Prehospital Prediction Mode of Large Vessel Occlusion Using Artificial Neural Network	Journal Article	FRONTIERS IN AGING NEUROSCIENCE	Background: Identifying large vessel occlusion (LVO) patients in the prehospital triage stage to avoid unnecessary and costly delays is important but still challenging. We aim to develop an artificial neural network (ANN) algorithm to predict LVO using prehospital accessible data including demographics, National Institutes of Health Stroke Scale (NIHSS) items and vascular risk factors. Methods: C…
59	1708	0	Not prehospital	Chin, K. C.; Hsieh, T. C.; Chiang, W. C.; Chien, Y. C.; Sun, J. T.; Lin, H. Y.; Hsieh, M. J.; Yang, C. W.; Chen, A. Y.; Ma, M. H. M.	Early recognition of a caller's emotion in out-of-hospital cardiac arrest dispatching: An artificial intelligence approach	Journal Article	Resuscitation	Aim: This study aimed to develop an AI model for detecting a caller's emotional state during out-of-hospital cardiac arrest calls by processing audio recordings of dispatch communications. Method(s): Audio recordings of 337 out-of-hospital cardiac arrest calls from March-April 2011 were retrieved. The callers' emotional state was classified based on the emotional content and cooperative scores. M…
60	3310	0	Not AI	Cho, A. Khan; F. Ullah; Z. Kaleem; S. Ur Rahman; H. Anwar; Y. Z.	EVP-STC: Emergency Vehicle Priority and Self-Organising Traffic Control at Intersections Using Internet-of-Things Platform	Journal Article	IEEE Access	This paper presents an Internet-of-Things-based platform for emergency vehicle priority and self-organised traffic control (EVP-STC) management at intersections. With the increasing number of automobiles, traffic jams in urban areas are becoming a critical issue. Traffic jams, especially those at intersections, not only increase delays for drivers but also increase fuel consumption and air pollut…
61	4010	0	Not AI	Christie, P. M.; Levary, R. R.	The use of simulation in planning the transportation of patients to hospitals following a disaster	Journal Article	J Med Syst	The characteristics of disaster management are outlined. Planning for the efficient management of a disaster is described. The level of preparedness for disasters can be increased using simulation models in conjunction with drills. With the simulation model, "what-if" analyses are performed to predict the consequences of conceivable scenarios. Emergency medical service personnel will find such co…
62	128	1		Chu, J.; Leung, K. H. B.; Snobelen, P.; Nevils, G.; Drennan, I. R.; Cheskes, S.; Chan, T. C. Y.	Machine learning-based dispatch of drone-delivered defibrillators for out-of-hospital cardiac arrest	Journal Article	RESUSCITATION	Background: Drone-delivered defibrillators have the potential to significantly reduce response time for out-of-hospital cardiac arrest (OHCA). However, optimal policies for the dispatch of such drones are not yet known. We sought to develop dispatch rules for a network of defibrillator-carrying drones. Methods: We identified all suspected OHCAs in Peel Region, Ontario, Canada from Jan. 2015 to De…
63	453	0	Not AI	Churilov, L.; Fridriksdottir, A.; Keshtkaran, M.; Mosley, I.; Flitman, A.; Dewey, H. M.	Decision support in pre-hospital stroke care operations: A case of using simulation to improve eligibility of acute stroke patients for thrombolysis treatment	Journal Article	COMPUTERS & OPERATIONS RESEARCH	Stroke is the third most common cause of death and the sixth most common cause of disability worldwide. Treating acute ischemic stroke with thrombolytic therapy within 4.5 hours from symptom onset is effective in improving patient outcomes. The time from stroke onset to arrival to hospital has been identified as the single most important issue in determining patients' eligibility for stroke throm…
64	47	0	Not AI	Clark, D. E.; Hahn, D. R.; Hall, R. W.; Quaker, R. E.	OPTIMAL LOCATION FOR A HELICOPTER IN A RURAL TRAUMA SYSTEM - PREDICTION USING DISCRETE-EVENT COMPUTER-SIMULATION	Journal Article	JOURNAL OF THE AMERICAN MEDICAL INFORMATICS ASSOCIATION	A discrete-event computer simulation was developed using the C programming language to determine the optimal base location for a trauma system helicopter in Maine, a rural area with unevenly distributed population. Ambulance run reports from a one-year period provided input data on the times and places where major injuries occurred. Data from a statewide trauma registry were used to estimate the …
65	116	0	Not AI	Coughlan, D.; McMeekin, P.; Flynn, D.; Ford, G. A.; Lumley, H.; Burgess, D.; Balami, J.; Mawson, A.; Craig, D.; Rice, S.; White, P.	Secondary transfer of emergency stroke patients eligible for mechanical thrombectomy by air in rural England: economic evaluation and considerations	Journal Article	EMERGENCY MEDICINE JOURNAL	Background Mechanical thrombectomy (MT) is a time-sensitive emergency procedure for patients who had ischaemic stroke leading to improved health outcomes. Health systems need to ensure that MT is delivered to as many patients as quickly as possible. Using decision modelling, we aimed to evaluate the cost-effectiveness of secondary transfer by helicopter emergency medical services (HEMS) compared …
66	522	1		Coult, J.; Rea, T. D.; Blackwood, J.; Kudenchuk, P. J.; Liu, C. G.; Kwok, H.	A method to predict ventricular fibrillation shock outcome during chest compressions	Journal Article	COMPUTERS IN BIOLOGY AND MEDICINE	Background: Out-of-hospital ventricular fibrillation (VF) cardiac arrest is a leading cause of death. Quantitative analysis of the VF electrocardiogram (ECG) can predict patient outcomes and could potentially enable a patientspecific, guided approach to resuscitation. However, VF analysis during resuscitation is confounded by cardiopulmonary resuscitation (CPR) artifact in the ECG, challenging co…
67	4946	0	Not AI	Cram, P.; Vijan, S.; Fendrick, A. M.	Cost-effectiveness of automated external defibrillator deployment in selected public locations	Journal Article	J Gen Intern Med	OBJECTIVE: The American Heart Association (AHA) recommends an automated external defibrillator (AED) be considered for a specific location if there is at least a 20% annual probability the device will be used. We sought to evaluate the cost-effectiveness of the AHA recommendation and of AED deployment in selected public locations with known cardiac arrest rates. DESIGN: Markov Decision Model empl…
68	4945	0	Not AI	Cram, P.; Vijan, S.; Katz, D.; Fendrick, A. M.	Cost-effectiveness of in-home automated external defibrillators for individuals at increased risk of sudden cardiac death	Journal Article	J Gen Intern Med	BACKGROUND/OBJECTIVE: In-home automated external defibrillators (AEDs) are increasingly recommended as a means for improving survival of cardiac arrests that occur at home. The current study was conducted to explore the relationship between individuals' risk of cardiac arrest and cost-effectiveness of in-home AED deployment. DESIGN: Markov decision model employing a societal perspective. PATIENTS…
69	4149	1		Czap, A. L.; Bahr-Hosseini, M.; Singh, N.; Yamal, J. M.; Nour, M.; Parker, S.; Kim, Y.; Restrepo, L.; Abdelkhaleq, R.; Salazar-Marioni, S.; Phan, K.; Bowry, R.; Rajan, S. S.; Grotta, J. C.; Saver, J. L.; Giancardo, L.; Sheth, S. A.	Machine Learning Automated Detection of Large Vessel Occlusion From Mobile Stroke Unit Computed Tomography Angiography	Journal Article	Stroke	BACKGROUND AND PURPOSE: Prehospital automated large vessel occlusion (LVO) detection in Mobile Stroke Units (MSUs) could accelerate identification and treatment of patients with LVO acute ischemic stroke. Here, we evaluate the performance of a machine learning (ML) model on CT angiograms (CTAs) obtained from 2 MSUs to detect LVO. METHODS: Patients evaluated on MSUs in Houston and Los Angeles with…
70	7	1		Davis, D. P.; Peay, J.; Good, B.; Sise, M. J.; Kennedy, F.; Eastman, A. B.; Velky, T.; Hoyt, D. B.	Air medical response to traumatic brain injury: A computer learning algorithm analysis	Journal Article	JOURNAL OF TRAUMA-INJURY INFECTION AND CRITICAL CARE	Background: The role of air medicine in traumatic brain injury (TBI) has been studied extensively using trauma registries but remains unclear. Learning algorithms, such as artificial neural networks (ANN), support vector machines (SVM), and decision trees, can identify relationships between data set variables but are not empirically useful for hypothesis testing. Objective: To use ANN, SVM, and d…
71	496	1		Davis, D. P.; Peay, J.; Sise, M. J.; Vilke, G. M.; Kennedy, F.; Eastman, A. B.; Velky, T.; Hoyt, D. B.	The impact of prehospital endotracheal intubation on outcome in moderate to severe traumatic brain injury	Journal Article	JOURNAL OF TRAUMA-INJURY INFECTION AND CRITICAL CARE	Background: Although early intubation to prevent the mortality that accompanies hypoxia is considered the standard of care for severe traumatic brain injury (TBI), the efficacy of this approach remains unproven. Methods: Patients with moderate to severe TBI (Head/Neck Abbreviated Injury Scale [AIS] score 3+) were identified from our county trauma registry. Logistic regression was used to explore …
72	1106	0	Not AI	de Champlain, F.; Boothroyd, L. J.; Vadeboncoeur, A.; Huynh, T.; Nguyen, V.; Eisenberg, M. J.; Joseph, L.; Boivin, J. F.; Segal, E.	Computerized interpretation of the prehospital electrocardiogram: predictive value for ST segment elevation myocardial infarction and impact on on-scene time	Journal Article	CANADIAN JOURNAL OF EMERGENCY MEDICINE
73	748	0	Not AI	Derevitskiy, I.; Krotov, E.; Voloshin, D.; Yakovlev, A.; Kovalchuk, S. V.; Karbovskii, V.	Simulation of emergency care for patients with ACS in Saint Petersburg for ambulance decision making	Conference Paper		One of the stages of emergency medical care in case of Acute Coronary Syndrome (ACS) (if there are medical conditions for surgical intervention) is directly linked to the time between the first contact with the patient and the and inflating the balloon in the coronary artery (in a medical institution). Time of the operation start a medical facility depends on the time of patient delivery to hospi…
74	470	0	Not AI	Derkenne, C.; Jost, D.; De L'Espinay, A. M.; Corpet, P.; Frattini, B.; Hong, V.; Lemoine, F.; Jouffroy, R.; Roquet, F.; Marijon, E.; Beganton, F.; Stibbe, O.; Lemoine, S.; Salome, M.; Kedzierewicz, R.; Prunet, B.; Paris Fire Brigade Cardiac, Arrest	Automatic external defibrillator provided by unmanned aerial vehicle (drone) in Greater Paris: A real world-based simulation	Journal Article	RESUSCITATION	Aim: To reduce the delay in defibrillation of out-of-hospital cardiac arrest (OHCA) patients, recent publications have shown that drones equipped with an automatic external defibrillator (AED) appear to be effective in sparsely populated areas. To study the effectiveness of AED-drones in high-density urban areas, we developed an algorithm based on emergency dispatch parameters for the rate and de…
75	3737	0	Not AI	Dezman, Z. D.; Hu, E.; Hu, P. F.; Yang, S.; Stansbury, L. G.; Cooke, R.; Fang, R.; Miller, C.; Mackenzie, C. F.	Computer Modelling Using Prehospital Vitals Predicts Transfusion and Mortality	Journal Article	Prehosp Emerg Care	OBJECTIVE: Test computer-assisted modeling techniques using prehospital vital signs of injured patients to predict emergency transfusion requirements, number of intensive care days, and mortality, compared to vital signs alone. METHODS: This single-center retrospective analysis of 17,988 trauma patients used vital signs data collected between 2006 and 2012 to predict which patients would receive …
76	56	1		Dolejs, M.; Purchard, J.; Javorcak, A.	Generating a spatial coverage plan for the emergency medical service on a regional scale: Empirical versus random forest modelling approach	Journal Article	JOURNAL OF TRANSPORT GEOGRAPHY	Adequate spatial coverage by the emergency medical service and the ability to reach any location in the area of interest in the shortest possible time are crucial for the survival of patients with serious conditions. Knowledge of blind spots (i.e. sites that cannot be reached within the required time) represents key information for improving the service quality and may lead, e.g. to a relocation …
77	1033	1		Duceau, B.; Alsac, J. M.; Bellenfant, F.; Mailloux, A.; Champigneulle, B.; Fave, G.; Neuschwander, A.; El Batti, S.; Cholley, B.; Achouh, P.; Pirracchio, R.	Prehospital triage of acute aortic syndrome using a machine learning algorithm	Journal Article	BRITISH JOURNAL OF SURGERY
78	281	0	Not AI	Eftestol, T.; Sunde, K.; Aase, S. O.; Husoy, J. H.; Steen, P. A.	Predicting outcome of defibrillation by spectral characterization and nonparametric classification of ventricular fibrillation in patients with out-of-hospital cardiac arrest	Journal Article	CIRCULATION	Background-In 156 patients with out-of-hospital cardiac arrest of cardiac cause, we analyzed the ability of 4 spectral features of ventricular fibrillation before a total of 868 shocks to discriminate or not between segments that correspond to return of spontaneous circulation (ROSC). Methods and Results-Centroid frequency, peak power frequency, spectral flatness, and energy were studied. A secon…
79	814	0	Not AI	Eftestol, T.; Sunde, K.; Aase, S. O.; Husoy, J. H.; Steen, P. A.	'Probability of successful defibrillation' as a monitor during CPR in out-of-hospital cardiac arrested patients	Journal Article	RESUSCITATION	The frequency spectrum of the ECG in ventricular fibrillation (VF) correlates with myocardial perfusion and might predict defibrillation success defined as return of spontaneous circulation (ROSC). The predictive power increases when more spectral variables are combined, but the complex information can be difficult to handle during the intensity of CPR. We therefore developed a method for express…
80	4947	0	Not AI	Eftestøl, T.; Sunde, K.; Steen, P. A.	Effects of interrupting precordial compressions on the calculated probability of defibrillation success during out-of-hospital cardiac arrest	Journal Article	Circulation	BACKGROUND: Cardiopulmonary resuscitation (CPR) creates artifacts on the ECG and, with automated defibrillators, a pause in CPR is mandatory during rhythm analysis. The rate of return of spontaneous circulation (ROSC) is reduced with increased duration of this hands-off interval in rats. We analyzed whether similar hands-off intervals in humans with ventricular fibrillation causes changes in the …
81	5336	0	Not original research	Eichleay, M.; Evens, E.; Stankevitz, K.; Parker, C.	Using the Unmanned Aerial Vehicle Delivery Decision Tool to Consider Transporting Medical Supplies via Drone	Journal Article	Glob Health Sci Pract	We developed an unmanned aerial vehicle (UAV) Delivery Decision Tool to help health system decision makers identify their transport challenges and explore the potential utility and impact of UAVs on the broader health system.; eng
82	103	1		Elola, A.; Aramendi, E.; Irusta, U.; Berve, P. O.; Wik, L.	Multimodal Algorithms for the Classification of Circulation States During Out-of-Hospital Cardiac Arrest	Journal Article	IEEE TRANSACTIONS ON BIOMEDICAL ENGINEERING	Goal: Identifying the circulation state during out-of-hospital cardiac arrest (OHCA) is essential to determine what life-saving therapies to apply. Currently algorithms discriminate circulation (pulsed rhythms, PR) from no circulation (pulseless electrical activity, PEA), but PEA can be classified into true (TPEA) and pseudo (PPEA) depending on cardiac contractility. This study introduces multi-c…
83	149	1		Elola, A.; Aramendi, E.; Irusta, U.; Del Ser, J.; Alonso, E.; Daya, M.	ECG-based pulse detection during cardiac arrest using random forest classifier	Journal Article	MEDICAL & BIOLOGICAL ENGINEERING & COMPUTING	Sudden cardiac arrest is one of the leading causes of death in the industrialized world. Pulse detection is essential for the recognition of the arrest and the recognition of return of spontaneous circulation during therapy, and it is therefore crucial for the survival of the patient. This paper introduces the first method based exclusively on the ECG for the automatic detection of pulse during c…
84	49	1		Elola, A.; Aramendi, E.; Irusta, U.; Picon, A.; Alonso, E.; Owens, P.; Idris, A.	Deep Neural Networks for ECG-Based Pulse Detection during Out-of-Hospital Cardiac Arrest	Journal Article	ENTROPY	The automatic detection of pulse during out-of-hospital cardiac arrest (OHCA) is necessary for the early recognition of the arrest and the detection of return of spontaneous circulation (end of the arrest). The only signal available in every single defibrillator and valid for the detection of pulse is the electrocardiogram (ECG). In this study we propose two deep neural network (DNN) architecture…
85	50	1		Elola, A.; Aramendi, E.; Rueda, E.; Irusta, U.; Wang, H.; Idris, A.	Towards the Prediction of Rearrest during Out-of-Hospital Cardiac Arrest	Journal Article	ENTROPY	A secondary arrest is frequent in patients that recover spontaneous circulation after an out-of-hospital cardiac arrest (OHCA). Rearrest events are associated to worse patient outcomes, but little is known on the heart dynamics that lead to rearrest. The prediction of rearrest could help improve OHCA patient outcomes. The aim of this study was to develop a machine learning model to predict rearre…
86	346	0	Not AI	Espinoza, A. V.; Devos, S.; van Hooff, R. J.; Fobelets, M.; Dupont, A.; Moens, M.; Hubloue, I.; Lauwaert, D.; Cornu, P.; Brouns, R.; Putman, K.	Time Gain Needed for In-Ambulance Telemedicine: Cost-Utility Model	Journal Article	JMIR MHEALTH AND UHEALTH	Background: Stroke is a very time-sensitive pathology, and many new solutions target the optimization of prehospital stroke care to improve the stroke management process. In-ambulance telemedicine, defined by live bidirectional audio-video between a patient and a neurologist in a moving ambulance and the automated transfer of vital parameters, is a promising new approach to speed up and improve t…
87	790	0	Not prehospital	Faiez, H.; Akaichi, J.	The KNNs Safe Region Pruning Based Method: An Efficient Approach for Continuously Determining the k Nearest Ambulances in Emergency	Journal Article	WIRELESS PERSONAL COMMUNICATIONS	A lot of research has been done on the problem of finding the k nearest neighbor to a query point. Existing studies are usually intended to work on static data. Even the minimal number of existing work done on dynamic objects has not solved the problems caused by their dynamic nature. The problem with KNN algorithms is how to keep the results fresh and avoid unnecessary computation cost each time…
88	866	0	Not AI	Fakhri, Y.; Sejersten, M.; Schoos, M. M.; Melgaard, J.; Graff, C.; Wagner, G. S.; Clemmensen, P.; Kastrup, J.	Algorithm for the automatic computation of the modified Anderson Wilkins acuteness score of ischemia from the pre-hospital ECG in ST-segment elevation myocardial infarction	Journal Article	JOURNAL OF ELECTROCARDIOLOGY	Background: The acuteness score (based on the modified Anderson Wilkins score) estimates the acuteness of ischemia based on ST-segment, Q-wave and T-wave measurements obtained from the electrocardiogram (ECG) in patients with ST Elevation Myocardial Infarction (STEMI). The score (range 1 (least acute) to 4 (most acute)) identifies patients with substantial myocardial salvage potential regardless …
89	317	0	Not prehospital	Faramand, Z.; Alrawashdeh, M.; Helman, S.; Bouzid, Z.; Martin-Gill, C.; Callaway, C.; Al-Zaiti, S.	Your neighborhood matters: A machine-learning approach to the geospatial and social determinants of health in 9-1-1 activated chest pain	Journal Article	RESEARCH IN NURSING & HEALTH	Healthcare disparities in the initial management of patients with acute coronary syndrome (ACS) exist. Yet, the complexity of interactions between demographic, social, economic, and geospatial determinants of health hinders incorporating such predictors in existing risk stratification models. We sought to explore a machine-learning-based approach to study the complex interactions between the geos…
90	3727	1		Ferri, P.; Sáez, C.; Félix-De Castro, A.; Juan-Albarracín, J.; Blanes-Selva, V.; Sánchez-Cuesta, P.; García-Gómez, J. M.	Deep ensemble multitask classification of emergency medical call incidents combining multimodal data improves emergency medical dispatch	Journal Article	Artif Intell Med	The objective of this work was to develop a predictive model to aid non-clinical dispatchers to classify emergency medical call incidents by their life-threatening level (yes/no), admissible response delay (undelayable, minutes, hours, days) and emergency system jurisdiction (emergency system/primary care) in real time. We used a total of 1 244 624 independent incidents from the Valencian emergen…
91	3020	0	Not AI	Ferrie, A. Phan; F. P.	Interpolating Sparse GPS Measurements Via Relaxation Labeling and Belief Propagation for the Redeployment of Ambulances	Journal Article	IEEE Transactions on Intelligent Transportation Systems	One major challenge for traffic management systems is the inference of traffic flow in regions of the network for which there are little data. In this paper, Global-Positioning-System (GPS)-based vehicle locator data from a fleet of 40-60 roving ambulances are used to predict the most likely ambulance speeds in a network of 20 000 streets in the city of Ottawa, ON, Canada. First, the road network…
92	321	1		Figuera, C.; Irusta, U.; Morgado, E.; Aramendi, E.; Ayala, U.; Wik, L.; Kramer-Johansen, J.; Eftestol, T.; Alonso-Atienza, F.	Machine Learning Techniques for the Detection of Shockable Rhythms in Automated External Defibrillators	Journal Article	PLOS ONE	Early recognition of ventricular fibrillation (VF) and electrical therapy are key for the survival of out-of-hospital cardiac arrest (OHCA) patients treated with automated external defibrillators (AED). AED algorithms for VF-detection are customarily assessed using Holter recordings from public electrocardiogram (ECG) databases, which may be different from the ECG seen during OHCA events. This st…
93	60	1		Follin, A.; Jacqmin, S.; Chhor, V.; Bellenfant, F.; Robin, S.; Guinvarc'h, A.; Thomas, F.; Loeb, T.; Mantz, J.; Pirracchio, R.	Tree-based algorithm for prehospital triage of polytrauma patients	Journal Article	INJURY-INTERNATIONAL JOURNAL OF THE CARE OF THE INJURED	Background: There is a need for better allocation of medical resources in polytrauma, by optimizing both the over and undertriage rates. The goal of this study is to provide a new working definition for polytrauma based on the prediction of the need for specialized trauma care. Methods: This is a prospective, observational study, performed in a specialized trauma center in Paris. All consecutive …
94	587	1		Forberg, J. L.; Khoshnood, A.; Green, M.; Ohlsson, M.; Bjork, J.; Jovinge, S.; Edenbrandt, L.; Ekelund, U.	An artificial neural network to safely reduce the number of ambulance ECGs transmitted for physician assessment in a system with prehospital detection of ST elevation myocardial infarction	Journal Article	SCANDINAVIAN JOURNAL OF TRAUMA RESUSCITATION & EMERGENCY MEDICINE	Background: Pre-hospital electrocardiogram (ECG) transmission to an expert for interpretation and triage reduces time to acute percutaneous coronary intervention (PCI) in patients with ST elevation Myocardial Infarction (STEMI). In order to detect all STEMI patients, the ECG should be transmitted in all cases of suspected acute cardiac ischemia. The aim of this study was to examine the ability of…
95	4262	0	Not AI	Frank, B.; Fabian, F.; Brune, B.; Bozkurt, B.; Deuschl, C.; Nogueira, R. G.; Kleinschnitz, C.; Köhrmann, M.	Validation of a shortened FAST-ED algorithm for smartphone app guided stroke triage	Journal Article	Ther Adv Neurol Disord	BACKGROUND AND PURPOSE: Large vessel occlusion (LVO) recognition scales were developed to identify patients with LVO-related acute ischemic stroke (AIS) on the scene of emergency. Thus, they may enable direct transport to a comprehensive stroke centre (CSC). In this study, we aim to validate a smartphone app-based stroke triage with a shortened form of the Field Assessment Stroke Triage for Emerg…
96	4206	0	Not AI	Frank, B.; Lembeck, T.; Toppe, N.; Brune, B.; Bozkurt, B.; Deuschl, C.; Nogueira, R. G.; Dudda, M.; Risse, J.; Kill, C.; Forsting, M.; Kleinschnitz, C.; Köhrmann, M.	FAST-ED scale smartphone app-based prediction of large vessel occlusion in suspected stroke by emergency medical service	Journal Article	Ther Adv Neurol Disord	BACKGROUND AND PURPOSE: Considering the highly time-dependent therapeutic effect of endovascular treatment in patients with large vessel occlusion-associated acute ischemic stroke, prehospital identification of large vessel occlusion and subsequent triage for direct transport to a comprehensive stroke center offers an intriguing option for optimizing patient pathways. METHODS: This prospective in…
97	580	0	Not AI	Galvagno, S. M.; Sikorski, R. A.; Floccare, D. J.; Rock, P.; Mazzeffi, M. A.; DuBose, J. J.; Scalea, T. M.; Miller, C.; Richards, J. E.; O'Connor, J. V.; Mackenzie, C. F.; Hu, P.	Prehospital Point of Care Testing for the Early Detection of Shock and Prediction of Lifesaving Interventions	Journal Article	SHOCK	Introduction: Early diagnosis and treatment are essential for enhancing outcomes for the traumatically injured. In this prospective prehospital observational study, we hypothesized that a variety of laboratory results measured in the prehospital environment would predict both the presence of early shock and the need for lifesaving interventions (LSIs) for adult patients with traumatic injuries. M…
98	731	0	Not original research	Garg, R.; Richards, C. T.; Naidech, A.; Prabhakaran, S.	Predicting Cincinnati Prehospital Stroke Scale Components in Emergency Medical Services Patient Care Reports Using Natural Language Processing and Machine Learning	Journal Article	STROKE
99	851	0	Abstract	Gaynor, M.; Seltzer, M.; Moulton, S.; Freedman, J.	A dynamic, data-driven, decision support system for emergency medical services	Book Section		In crisis, decisions must be made in human perceptual timeframes under pressure to respond to dynamic uncertain conditions. To be effective management must have access to real time environmental data in a form that can be immediately understood and acted upon. The emerging computing model of Dynamic Data-Driven Application Systems (DDDAS) fits well in crisis situations where rapid decision-making…
100	2735	0	Not AI	Gellerstedt, M.; Bang, A.; Herlitz, J.	Could a computer-based system including a prevalence function support emergency medical systems and improve the allocation of life support level?	Journal Article	European Journal of Emergency Medicine	OBJECTIVES: To evaluate whether a computer-based decision support system could be useful for the emergency medical system when identifying patients with acute myocardial infarction (AMI) or life-threatening conditions and thereby improve the allocation of life support level. METHOD(S): Patients in the Municipality of Goteborg who dialled the dispatch centre due to chest pain during a period of 3 …
101	435	0	Not AI	Gellerstedt, M.; Rawshani, N.; Herlitz, J.; Bang, A.; Gelang, C.; Andersson, J. O.; Larsson, A.; Rawshani, A.	Could prioritisation by emergency medicine dispatchers be improved by using computer-based decision support? A cohort of patients with chest pain	Journal Article	INTERNATIONAL JOURNAL OF CARDIOLOGY	Background: To evaluate whether a computer-based decision support system could improve the allocation of patients with acute coronary syndrome (ACS) or a life-threatening condition (LTC). We hypothesised that a system of this kind would improve sensitivity without compromising specificity. Methods: A total of 2285 consecutive patients who dialed 112 due to chest pain were asked 10 specific questi…
102	1271	0	Not AI	Geroliminis, N.; Kepaptsoglou, K.; Karlaftis, M. G.	A hybrid hypercube - Genetic algorithm approach for deploying many emergency response mobile units in an urban network	Journal Article	EUROPEAN JOURNAL OF OPERATIONAL RESEARCH
103	717	0	Not AI	Giang, W. C. W.; Donmez, B.; Fatahi, A.; Ahghari, M.; MacDonald, R. D.	Supporting Air Versus Ground Vehicle Decisions for Interfacility Medical Transport Using Historical Data	Journal Article	IEEE TRANSACTIONS ON HUMAN-MACHINE SYSTEMS	Patients undergoing interfacility transfers are at potentially greater risk of adverse or critical events than those in hospital, and efficient transfers play a significant role in reducing mortality and morbidity. Medical dispatchers rely on accurate estimations of transfer time in determining the most appropriate method of transportation, often either a helicopter and/or land ambulance, in situ…
104	3795	0	Not AI	Goebel, M.; Vaida, F.; Kahn, C.; Donofrio, J. J.	A Novel Algorithm for Improving the Diagnostic Accuracy of Prehospital ST-Elevation Myocardial Infarction	Journal Article	Prehosp Disaster Med	INTRODUCTION: ST-segment elevation myocardial infarction (STEMI) is a time-sensitive entity that has been shown to benefit from prehospital diagnosis by electrocardiogram (ECG). Current computer algorithms with binary decision making are not accurate enough to be relied on for cardiac catheterization lab (CCL) activation. HYPOTHESIS: An algorithmic approach is proposed to stratify binary STEMI co…
105	1	1		Goto, Y.; Maeda, T.; Goto, Y.	Decision-tree model for predicting outcomes after out-of-hospital cardiac arrest in the emergency department	Journal Article	CRITICAL CARE	Introduction: Estimation of outcomes in patients after out-of-hospital cardiac arrest (OHCA) soon after arrival at the hospital may help clinicians guide in-hospital strategies, particularly in the emergency department. This study aimed to develop a simple and generally applicable bedside model for predicting outcomes after cardiac arrest. Methods: We analyzed data for 390,226 adult patients who …
106	361	0	Not AI	Goto, Y.; Maeda, T.; Goto, Y.	Decision tree prediction model in out-of-hospital cardiac arrest patients transported to hospitals without a prehospital return of spontaneous circulation	Journal Article	EUROPEAN HEART JOURNAL
107	11	1		Goto, Y.; Maeda, T.; Nakatsu-Goto, Y.	Decision tree model for predicting long-term outcomes in children with out-of-hospital cardiac arrest: a nationwide, population-based observational study	Journal Article	CRITICAL CARE	Introduction: At hospital arrival, early prognostication for children after out-of-hospital cardiac arrest (OHCA) might help clinicians formulate strategies, particularly in the emergency department. In this study, we aimed to develop a simple and generally applicable bedside tool for predicting outcomes in children after cardiac arrest. Methods: We analyzed data of 5,379 children who had undergo…
108	1197	0	Not original research	Goyal, M.; Ospel, J. M.; Kim, B. J.; Kashani, N.; Duvekot, M. H. C.; Roozenbeek, B.; Ganesh, A.	A Bayesian Framework to Optimize Performance of Pre-Hospital Stroke Triage Scales	Journal Article	JOURNAL OF STROKE
109	127	1		Grekousis, G.; Liu, Y.	Where will the next emergency event occur? Predicting ambulance demand in emergency medical services using artificial intelligence	Journal Article	COMPUTERS ENVIRONMENT AND URBAN SYSTEMS	Predicting demand in emergency medical services is crucial for saving people's lives. Most studies aggregate demand prediction within a zone, failing to offer insights at a more detailed level. This study aspires to fill this gap by introducing a novel, three-level, spatial-based approach that identifies the geographical location of expected emergency events. First, the proposed methodology intro…
110	388	1		Grekousis, G.; Photis, Y. N.	Analyzing High-Risk Emergency Areas with GIS and Neural Networks: The Case of Athens, Greece	Journal Article	PROFESSIONAL GEOGRAPHER	Any analysis of health service problems facing the world today must consider that these problems exist in a geographic context. This fact has led to an increased need for accurate and current information to support emergency planning and decision making. In this article we combine geographic information systems (GIS) and neural networks for performing health emergency assessments and generating h…
111	410	1		Hajeb-M, S.; Cascella, A.; Valentine, M.; Chon, K. H.	Deep Neural Network Approach for Continuous ECG-Based Automated External Defibrillator Shock Advisory System During Cardiopulmonary Resuscitation	Journal Article	JOURNAL OF THE AMERICAN HEART ASSOCIATION	Background Because chest compressions induce artifacts in the ECG, current automated external defibrillators instruct the user to stop cardiopulmonary resuscitation (CPR) while an automated rhythm analysis is performed. It has been shown that minimizing interruptions in CPR increases the chance of survival. Methods and Results The objective of this study was to apply a deep-learning algorithm usi…
112	98	1		Harford, S.; Darabi, H.; Del Rios, M.; Majumdar, S.; Karim, F.; Vanden Hoek, T.; Erwin, K.; Watson, D. P.	A machine learning based model for Out of Hospital cardiac arrest outcome classification and sensitivity analysis	Journal Article	RESUSCITATION	Background: Out-of-hospital cardiac arrest (OHCA) affects nearly 400,000 people each year in the United States of which only 10% survive. Using data from the Cardiac Arrest Registry to Enhance Survival (CARES), and machine learning (ML) techniques, we developed a model of neurological outcome prediction for OHCA in Chicago, Illinois. Methods: Rescue workflow data of 2639 patients with witnessed O…
113	750	0	Not original research	Harford, S.; Darabi, H.; Heinert, S.; Del Rios, M.; Rescue, I. H.	Outcome Prediction of Out of Hospital Cardiac Arrest with Environmental Information Using Machine Learning	Journal Article	CIRCULATION
114	632	0	Not AI	Hartka, T. R.; McMurry, T.; Weaver, A.; Vaca, F. E.	Development of a concise injury severity prediction model for pediatric patients involved in a motor vehicle collision	Journal Article	TRAFFIC INJURY PREVENTION	Objective Transporting severely injured pediatric patients to a trauma center has been shown to decrease mortality. A decision support tool to assist emergency medical services (EMS) providers with trauma triage would be both as parsimonious as possible and highly accurate. The objective of this study was to determine the minimum set of predictors required to accurately predict severe injury in p…
115	107	1		Hayashi, Y.; Shimada, T.; Hattori, N.; Shimazui, T.; Yoshida, Y.; Miura, R. E.; Yamao, Y.; Abe, R.; Kobayashi, E.; Iwadate, Y.; Nakada, T. A.	A prehospital diagnostic algorithm for strokes using machine learning: a prospective observational study	Journal Article	SCIENTIFIC REPORTS	High precision is optimal in prehospital diagnostic algorithms for strokes and large vessel occlusions. We hypothesized that prehospital diagnostic algorithms for strokes and their subcategories using machine learning could have high predictive value. Consecutive adult patients with suspected stroke as per emergency medical service personnel were enrolled in a prospective multicenter observationa…
116	106	1		He, M.; Gong, Y. S.; Li, Y. Q.; Mauri, T.; Fumagalli, F.; Bozzola, M.; Cesana, G.; Latini, R.; Pesenti, A.; Ristagno, G.	Combining multiple ECG features does not improve prediction of defibrillation outcome compared to single features in a large population of out-of-hospital cardiac arrests	Journal Article	CRITICAL CARE	Introduction: Quantitative electrocardiographic (ECG) waveform analysis provides a noninvasive reflection of the metabolic milieu of the myocardium during resuscitation and is a potentially useful tool to optimize the defibrillation strategy. However, whether combining multiple ECG features can improve the capability of defibrillation outcome prediction in comparison to single feature analysis is…
117	110	1		He, M.; Lu, Y. B.; Zhang, L.; Zhang, H. H.; Gong, Y. S.; Li, Y. Q.	Combining Amplitude Spectrum Area with Previous Shock Information Using Neural Networks Improves Prediction Performance of Defibrillation Outcome for Subsequent Shocks in Out-Of-Hospital Cardiac Arrest Patients	Journal Article	PLOS ONE	Objective Quantitative ventricular fibrillation (VF) waveform analysis is a potentially powerful tool to optimize defibrillation. However, whether combining VF features with additional attributes that related to the previous shock could enhance the prediction performance for subsequent shocks is still uncertain. Methods A total of 528 defibrillation shocks from199 patients experienced out-of-hosp…
118	4201	0	Not prehospital	Heard, J.; Paris, R. A.; Scully, D.; McNaughton, C.; Ehrenfeld, J. M.; Coco, J.; Fabbri, D.; Bodenheimer, B.; Adams, J. A.	Automatic Clinical Procedure Detection for Emergency Services	Journal Article	Annu Int Conf IEEE Eng Med Biol Soc	Understanding a patient's state is critical to providing optimal care. However, information loss occurs during patient hand-offs (e.g., emergency services (EMS) transferring patient care to a receiving hospital), which hinders care quality. Augmenting the information flow from an EMS vehicle to a receiving hospital may reduce information loss and improve patient outcomes. Such augmentation requir…
119	155	0	Not prehospital	Heo, J. H.; Kim, T.; Shin, J.; Suh, G. J.; Kim, J.; Jung, Y. S.; Park, S. M.; Kim, S.; Snu Care Investigators	Prediction of Neurological Outcomes in Out-of-hospital Cardiac Arrest Survivors Immediately after Return of Spontaneous Circulation: Ensemble Technique with Four Machine Learning Models	Journal Article	JOURNAL OF KOREAN MEDICAL SCIENCE	Background: We performed this study to establish a prediction model for 1-year neurological outcomes in out-of-hospital cardiac arrest (OHCA) patients who achieved return of spontaneous circulation (ROSC) immediately after ROSC using machine learning methods. Methods: We performed a retrospective analysis of an OHCA survivor registry. Patients aged >= 18 years were included. Study participants wh…
120	1012	0	Not prehospital	Hinojosa-Laborde, C.; Aden, J. K.; Goei, K. A.; Convertino, V. A.	Evidence for a Higher Risk of Hypovolemia-Induced Hemodynamic Instability in Females: Implications for Decision Support During Prehospital Triage	Journal Article	MILITARY MEDICINE
121	26	1		Hirano, Y.; Kondo, Y.; Sueyoshi, K.; Okamoto, K.; Tanaka, H.	Early outcome prediction for out-of-hospital cardiac arrest with initial shockable rhythm using machine learning models	Journal Article	RESUSCITATION	Aim: Early outcome prediction for out-of-hospital cardiac arrest with initial shockable rhythm is useful in selecting the choice of resuscitative treatment by clinicians. This study aimed to develop and validate a machine learning-based outcome prediction model for out-of-hospital cardiac arrest with initial shockable rhythm, which can be used on patient's arrival at the hospital. Methods: Data w…
122	954	0	Not AI	Hirose, T.; Katayama, Y.; Ogura, H.; Umemura, Y.; Kitamura, T.; Mizushima, Y.; Shimazu, T.	Relationship between the prehospital quick Sequential Organ Failure Assessment and prognosis in patients with sepsis or suspected sepsis: a population-based ORION registry	Journal Article	ACUTE MEDICINE & SURGERY	Aim: The quick Sequential Organ Failure Assessment (qSOFA) was proposed for use as a simple screening tool for sepsis. In this study, we evaluated the relationship between the prehospital use of qSOFA and prognosis in patients with sepsis or suspected sepsis using the population-based Osaka Emergency Information Research Intelligent Operation Network (ORION) registry, which compiles prehospital a…
123	4114	0	Not AI	Hodický, J.; Procházka, D.; Jersák, R.; Stodola, P.; Drozd, J.	Optimization of the Casualties' Treatment Process: Blended Military Experiment	Journal Article	Entropy (Basel)	At the battalion level, NATO ROLE1 medical treatment command focuses on the provision of primary health care being the very first physician and higher medical equipment intervention for casualty treatments. ROLE1 has paramount importance in casualty reductions, representing a complex system in current operations. This study deals with an experiment on the optimization of ROLE1 according to the ke…
124	944	0	Not prehospital	Holodinsky, J. K.; Francis, M. J.; Goyal, M.; Hill, M. D.; Kamal, N.	Testing the Usability of a Software for Geospatial and Transport Modeling in Acute Stroke Service Planning	Journal Article	FRONTIERS IN NEUROLOGY	Introduction: Geographic visualizations have been used to understand disease since the nineteenth century. We developed a software that creates simple visualizations which can be used as a decision support tool for pre-hospital acute stroke transportation planning. In this study, we test the usability of this software to improve user experience and assess the interpretability of the visualization…
125	5003	0	Not prehospital	Holodinsky, J. K.; Williamson, T. S.; Demchuk, A. M.; Zhao, H.; Zhu, L.; Francis, M. J.; Goyal, M.; Hill, M. D.; Kamal, N.	Modeling Stroke Patient Transport for All Patients With Suspected Large-Vessel Occlusion	Journal Article	JAMA Neurol	IMPORTANCE: Ischemic stroke with large-vessel occlusion can be treated with alteplase and/or endovascular therapy; however, the administration of each treatment is time sensitive. OBJECTIVE: To identify the optimal triage and transport strategy: direct to the endovascular center (mothership) or immediate alteplase treatment followed by transfer to the endovascular center (drip and ship), for all …
126	2155	1		Hotradat, M.; Balasundaram, K.; Masse, S.; Nair, K.; Nanthakumar, K.; Umapathy, K.	Empirical mode decomposition based ECG features in classifying and tracking ventricular arrhythmias	Journal Article	Computers in Biology and Medicine	Ventricular arrhythmias (VA) are life-threatening pathophysiological conditions that seriously impact the normal functioning of the heart. Ventricular tachycardia (VT) and ventricular fibrillation (VF) are the two well known types of VA. VF is the lethal of the VAs and could be characterized by its organizational progression over time. The success of cardiac resuscitation strongly depends on the …
127	2504	0	Not prehospital	Howe, A.; Escalona, O. J.; Di Maio, R.; Massot, B.; Cromie, N. A.; Darragh, K. M.; Adgey, J.; McEneaney, D. J.	A support vector machine for predicting defibrillation outcomes from waveform metrics	Journal Article	Resuscitation	Background: Algorithms to predict shock success based on VF waveform metrics could significantly enhance resuscitation by optimising the timing of defibrillation. Objective(s): To investigate robust methods of predicting defibrillation success in VF cardiac arrest patients, by using a support vector machine (SVM) optimisation approach. Method(s): Frequency-domain (AMSA, dominant frequency and med…
128	3179	0	Not AI	Huang, L. Yeh; Y. Chen; J.	ABACS: An Attribute-Based Access Control System for Emergency Services over Vehicular Ad Hoc Networks	Journal Article	IEEE Journal on Selected Areas in Communications	In this paper, we propose an Attribute-Based Access Control System (ABACS) for emergency services with security assurance over Vehicular Ad Hoc Networks (VANETs). ABACS aims to improve the efficiency of rescues mobilized via emergency communications over VANETs. By adopting fuzzy identity-based encryption, ABACS can select the emergency vehicles that can most appropriately deal with an emergency …
129	1136	0	Not AI	Ibri, S.; Nourelfath, M.; Drias, H.	A multi-agent approach for integrated emergency vehicle dispatching and covering problem	Journal Article	ENGINEERING APPLICATIONS OF ARTIFICIAL INTELLIGENCE
130	92	1		Isasi, I.; Irusta, U.; Aramendi, E.; Eftestol, T.; Kramer-Johansen, J.; Wik, L.	Rhythm Analysis during Cardiopulmonary Resuscitation Using Convolutional Neural Networks	Journal Article	ENTROPY	Chest compressions during cardiopulmonary resuscitation (CPR) induce artifacts in the ECG that may provoque inaccurate rhythm classification by the algorithm of the defibrillator. The objective of this study was to design an algorithm to produce reliable shock/no-shock decisions during CPR using convolutional neural networks (CNN). A total of 3319 ECG segments of 9sextracted during chest compress…
131	1030	1		Isasi, I.; Irusta, U.; Aramendi, E.; Olsen, J. A.; Wik, L.	Shock decision algorithm for use during load distributing band cardiopulmonary resuscitation	Journal Article	RESUSCITATION
132	2164	1		Isasi, I.; Irusta, U.; Elola, A.; Aramendi, E.; Ayala, U.; Alonso, E.; Kramer-Johansen, J.; Eftestol, T.	A Machine Learning Shock Decision Algorithm for Use During Piston-Driven Chest Compressions	Journal Article	IEEE Transactions on Biomedical Engineering	Goal: Accurate shock decision methods during piston-driven cardiopulmonary resuscitation (CPR) would contribute to improve therapy and increase cardiac arrest survival rates. The best current methods are computationally demanding, and their accuracy could be improved. The objective of this work was to introduce a computationally efficient algorithm for shock decision during piston-driven CPR with…
133	239	1		Isasi, I.; Irusta, U.; Rad, A. B.; Aramendi, E.; Zabihi, M.; Eftestol, T.; Kramer-Johansen, J.; Wik, L.	Automatic Cardiac Rhythm Classification With Concurrent Manual Chest Compressions	Journal Article	IEEE ACCESS	Electrocardiogram (EKG) based classification of out-of-hospital cardiac arrest (OHCA) rhythms is important to guide treatment and to retrospectively elucidate the effects of therapy on patient response. OHCA rhythms are grouped into five categories: ventricular fibrillation (VF) and tachycardia (VT), asystole (AS), pulseless electrical activity (PEA), and pulse-generating rhythms (PR). Clinically…
134	423	1		Ivanovic, M. D.; Hannink, J.; Ring, M.; Baronio, F.; Vukcevic, V.; Hadzievski, L.; Eskofier, B.	Predicting defibrillation success in out-of-hospital cardiac arrested patients: Moving beyond feature design	Journal Article	ARTIFICIAL INTELLIGENCE IN MEDICINE	Objective: Optimizing timing of defibrillation by evaluating the likelihood of a successful outcome could significantly enhance resuscitation. Previous studies employed conventional machine learning approaches and handcrafted features to address this issue, but none have achieved superior performance to be widely accepted. This study proposes a novel approach in which predictive features are auto…
135	20	1		Ivanovic, M. D.; Ring, M.; Baronio, F.; Calza, S.; Vukcevic, V.; Hadzievski, L.; Maluckov, A.; Eskofier, B.	ECG derived feature combination versus single feature in predicting defibrillation success in out-of-hospital cardiac arrested patients	Journal Article	BIOMEDICAL PHYSICS & ENGINEERING EXPRESS	Objective: Algorithms to predict shock outcome based on ventricular fibrillation (VF) waveform features are potentially useful tool to optimize defibrillation strategy (immediate defibrillation versus cardiopulmonary resuscitation). Researchers have investigated numerous predictive features and classification methods using single VF feature and/or their combinations, however reported predictabili…
136	3730	0	Not AI	Jagtenberg, C. J.; Bhulai, S.; van der Mei, R. D.	Dynamic ambulance dispatching: is the closest-idle policy always optimal?	Journal Article	Health Care Manag Sci	We address the problem of ambulance dispatching, in which we must decide which ambulance to send to an incident in real time. In practice, it is commonly believed that the 'closest idle ambulance' rule is near-optimal and it is used throughout most literature. In this paper, we present alternatives to the classical closest idle ambulance rule. Most ambulance providers as well as researchers focus…
137	40	0	Not AI	Janosikova, L.; Jankovic, P.; Kvet, M.; Zajacova, F.	Coverage versus response time objectives in ambulance location	Journal Article	INTERNATIONAL JOURNAL OF HEALTH GEOGRAPHICS	Background This paper deals with the location of emergency medical stations where ambulances waiting to be dispatched are parked. The literature reports a lot of mathematical programming models used to optimize station locations. Most studies evaluate the models only analytically applying the same simplifying assumptions that were used in the modelling phase. In addition, they concentrate on syst…
138	21	0	Not AI	Janosikova, L.; Kvet, M.; Jankovic, P.; Gabrisova, L.	An optimization and simulation approach to emergency stations relocation	Journal Article	CENTRAL EUROPEAN JOURNAL OF OPERATIONS RESEARCH	This paper suggests and compares three median-type location models to determine how to optimally relocate existing emergency medical stations. It also describes a detailed computer simulation model used to evaluate the locations proposed by each model in terms of several indicators of system performance. The simulation model was calibrated using real data from a health care provider in the Slovak…
139	230	1		Jaureguibeitia, X.; Irusta, U.; Aramendi, E.; Owens, P. C.; Wang, H. E.; Idris, A. H.	Automatic Detection of Ventilations During Mechanical Cardiopulmonary Resuscitation	Journal Article	IEEE JOURNAL OF BIOMEDICAL AND HEALTH INFORMATICS	Feedback on chest compressions and ventilations during cardiopulmonary resuscitation (CPR) is important to improve survival from out-of-hospital cardiac arrest (OHCA). The thoracic impedance signal acquired by monitor-defibrillators during treatment can be used to provide feedback on ventilations, but chest compression components prevent accurate detection of ventilations. This study introduces t…
140	352	1		Jaureguibeitia, X.; Zubia, G.; Irusta, U.; Aramendi, E.; Chicote, B.; Alonso, D.; Larrea, A.; Corcuera, C.	Shock Decision Algorithms for Automated External Defibrillators Based on Convolutional Networks	Journal Article	IEEE ACCESS	Automated External Defibrillators (AED) incorporate a shock decision algorithm that analyzes the patient's electrocardiogram (EKG), allowing lay persons to provide life saving defibrillation therapy to out-of-hospital cardiac arrest (OHCA) patients. The most accurate shock decision algorithms are based on deep learning, but these algorithms have not been trained and tested using OHCA data. In thi…
141	94	1		Jekova, I.; Krasteva, V.	Optimization of End-to-End Convolutional Neural Networks for Analysis of Out-of-Hospital Cardiac Arrest Rhythms during Cardiopulmonary Resuscitation	Journal Article	SENSORS	High performance of the shock advisory analysis of the electrocardiogram (ECG) during cardiopulmonary resuscitation (CPR) in out-of-hospital cardiac arrest (OHCA) is important for better management of the resuscitation protocol. It should provide fewer interruptions of chest compressions (CC) for non-shockable organized rhythms (OR) and Asystole, or prompt CC stopping for early treatment of shock…
142	849	0	Not prehospital	Jenkins, P. R.; Robbins, M. J.; Lunday, B. J.	Approximate Dynamic Programming for Military Medical Evacuation Dispatching Policies	Journal Article	INFORMS JOURNAL ON COMPUTING	Military medical planners must consider how aerial medical evacuation (MEDEVAC) assets will be dispatched when preparing for and supporting high-intensity combat operations. The dispatching authority seeks to dispatch MEDEVAC assets to prioritized requests for service, such that battlefield casualties are effectively and efficiently transported to nearby medical-treatment facilities. We formulate…
143	759	0	Not original research	Jeong, I. W.; Choi, J.; Cho, K.; Seo, Y. H.; Yang, H. S.	A Vision-Based Emergency Response System with a Paramedic Mobile Robot	Journal Article	IEICE TRANSACTIONS ON INFORMATION AND SYSTEMS	Detecting emergency situation is very important to a surveillance system for people like elderly live alone. A vision-based emergency response system with a paramedic mobile robot is presented in this paper. The proposed system is consisted of a vision-based emergency detection system and a mobile robot as a paramedic. A vision-based emergency detection system detects emergency by tracking people…
144	37	1		Jiang, Y. J.; Ma, M. H. M.; Sun, W. Z.; Chang, K. W.; Abbod, M. F.; Shieh, J. S.	Ensembled neural networks applied to modeling survival rate for the patients with out-of-hospital cardiac arrest	Journal Article	ARTIFICIAL LIFE AND ROBOTICS	The purpose of this study is to use ensembled neural networks (ENN) to model survival rate for the patients with out-of-hospital cardiac arrest (OHCA). We also use seven different sensitivity analyses to find out the important variables to establish a comprehensive and objective assessment method for the OHCA patients. After pre-filtering, we obtained 4,095 data for building this ENN model. The d…
145	1102	0	Not AI	Jin, H. Q.; Wang, J. C.; Sun, Y. A.; Lyu, P.; Cui, W.; Liu, Y. Y.; Zhen, Z. G.; Huang, Y. N.	Prehospital Identification of Stroke Subtypes in Chinese Rural Areas	Journal Article	CHINESE MEDICAL JOURNAL
146	123	1		Jin, R. D.; Xia, T. Q.; Liu, X.; Murata, T.; Kim, K. S.	Predicting Emergency Medical Service Demand With Bipartite Graph Convolutional Networks	Journal Article	IEEE ACCESS	Emergency medical service (EMS) plays an essential role in increasing survival rates as it provides first aid to victims of life-threatening emergencies. However, unbalanced EMS supply-demand distribution in the metropolis may cause a shortage of accessible EMS resources and delay the first aid treatment. There is an urgent need to discover the hidden EMS supply-demand relation, predict the incom…
147	81	0	Not prehospital	Johnsson, J.; Bjornsson, O.; Andersson, P.; Jakobsson, A.; Cronberg, T.; Lilja, G.; Friberg, H.; Hassager, C.; Kjaergard, J.; Wise, M.; Nielsen, N.; Frigyesi, A.	Artificial neural networks improve early outcome prediction and risk classification in out-of-hospital cardiac arrest patients admitted to intensive care	Journal Article	CRITICAL CARE	Background Pre-hospital circumstances, cardiac arrest characteristics, comorbidities and clinical status on admission are strongly associated with outcome after out-of-hospital cardiac arrest (OHCA). Early prediction of outcome may inform prognosis, tailor therapy and help in interpreting the intervention effect in heterogenous clinical trials. This study aimed to create a model for early predict…
148	935	0	Not AI	Johnsson, J.; Hoerberg, S.; Holm, A.; Gustafzelius, S.; Dankiewicz, J.; Nielsen, N.	Identification of reliable clinical variables for early prediction of outcome after out-of-hospital cardiac arrest using algorithm-based machine learning statistical methods	Journal Article	EUROPEAN HEART JOURNAL
149	198	0	Not prehospital	Jose, C.; Grace, K. S. V.	A New Approach for Accurate Path Prediction Using Multiple Prediction System	Conference Paper		Emergency vehicle management (EVM) is one of the highly significant tasks in the traffic control system. Accurate path prediction system can be very helpful to emergency vehicles like ambulance, fire engine, and police vehicles, military vehicles etc. In this work, multiple path emergency vehicle management using Multiple classifier with maximum voting (MP-EVM-MCMV) technique is proposed to predi…
150	982	0	Abstract	Jung, I.; Lee, M. H.; Bae, S.	Neural based CAD and CAP agent system framework for high risk patients in ubiquitous environment	Book Section		The objective of this paper is to describe the diagnosis, detection, and prediction of high risk patient status or level of risk, based on the hospital domain server with agent based intelligent home medical service system. We have proposed a Computer Aided Diagnosis and monitoring system framework for the high risk patient exploiting the ubiquitous artifacts available in the contemporary medical…
151	12	1		Kang, D. Y.; Cho, K. J.; Kwon, O.; Kwon, J. M.; Jeon, K. H.; Park, H.; Lee, Y.; Park, J.; Oh, B. H.	Artificial intelligence algorithm to predict the need for critical care in prehospital emergency medical services	Journal Article	SCANDINAVIAN JOURNAL OF TRAUMA RESUSCITATION & EMERGENCY MEDICINE	Background In emergency medical services (EMSs), accurately predicting the severity of a patient's medical condition is important for the early identification of those who are vulnerable and at high-risk. In this study, we developed and validated an artificial intelligence (AI) algorithm based on deep learning to predict the need for critical care during EMS. Methods We conducted a retrospective …
152	3703	0	Not AI	Kao, C. Y.; Yang, J. C.; Lin, C. H.	The Impact of Ambulance and Patient Diversion on Crowdedness of Multiple Emergency Departments in a Region	Journal Article	PLoS One	Emergency department (ED) overcrowding threatens healthcare quality. Ambulance diversion (AD) may relieve ED overcrowding; however, diverting patients from an overcrowded ED will load neighboring EDs with more patients and may result in regional overcrowding. The purpose of this study was to evaluate the impact of different diversion strategies on the crowdedness of multiple EDs in a region. The …
153	24	1		Kao, J. H.; Chan, T. C.; Lai, F. P.; Lin, B. C.; Sun, W. Z.; Chang, K. W.; Leu, F. Y.; Lin, J. W.	Spatial analysis and data mining techniques for identifying risk factors of Out-of-Hospital Cardiac Arrest	Journal Article	INTERNATIONAL JOURNAL OF INFORMATION MANAGEMENT	Out-of-Hospital Cardiac Arrest (OHCA) is a critical issue of emergency medical service (EMS). In addition to the first aids given to OHCA patients by witnesses or bystanders, time factors such as arrival of ambulance and transportation from site to EMS are also important. Comprehensive coverage of EMS, especially enhanced by ubiquitous computing technologies, could significantly improve the survi…
154	14	0	Abstract	Kao, J. H.; Lai, F. P.; Lin, B. C.; Sun, W. Z.; Chang, K. W.; Chan, T. C.	Application of Cloud Computing for Emergency Medical Services: A Study of Spatial Analysis and Data Mining Technology	Book Section		Out of Hospital Cardiac Arrest (OHCA) is an important medical and public health issue. Emergency first aid service prior to hospital admission is an important indicator for the quality evaluation of the emergency medical service. OHCA frequently occurs without warning, and while there are clear steps in emergency first aid concerning the treatment of OHCA patients, their survivability diminishes …
155	3086	0	Not AI	Khalil, F. Sufi; I.	Diagnosis of Cardiovascular Abnormalities From Compressed ECG: A Data Mining-Based Approach	Journal Article	IEEE Transactions on Information Technology in Biomedicine	Usage of compressed ECG for fast and efficient telecardiology application is crucial, as ECG signals are enormously large in size. However, conventional ECG diagnosis algorithms require the compressed ECG packets to be decompressed before diagnosis can be performed. This added step of decompression before performing diagnosis for every ECG packet introduces unnecessary delay, which is undesirable…
156	194	1		Kim, D.; You, S.; So, S.; Lee, J.; Yook, S.; Jang, D. P.; Kim, I. Y.; Park, E.; Cho, K.; Cha, W. C.; Shin, D. W.; Cho, B. H.; Park, H. K.	A data-driven artificial intelligence model for remote triage in the prehospital environment	Journal Article	PLOS ONE	In a mass casualty incident, the factors that determine the survival rate of injured patients are diverse, but one of the key factors is the time for triage. Additionally, the main factor that determines the time of triage is the number of medical personnel. However, when relying on a small number of medical personnel, the ability to increase survivability is limited. Therefore, developing a clas…
157	3249	0	Not AI	Kim, J. M. Kang; T. Yoo; H. C.	A Wrist-Worn Integrated Health Monitoring Instrument with a Tele-Reporting Device for Telemedicine and Telecare	Journal Article	IEEE Transactions on Instrumentation and Measurement	In this paper, the prototype development of a wrist-worn integrated health monitoring device (WIHMD) with tele-reporting function for emergency telemedicine and home telecare for the elderly is reported. The WIHMD consists of six vital biosignal measuring modules, which include a fall detector, a single-channel electrocardiogram, noninvasive blood pressure, pulse oximetry (SpO<sub>2</sub>), respi…
158	44	0	Not prehospital	Kim, J. W.; Ha, J.; Kim, T.; Yoon, H.; Hwang, S. Y.; Jo, I. J.; Shin, T. G.; Sim, M. S.; Kim, K.; Cha, W. C.	Developing a Time-Adaptive Prediction Model for Out-of-Hospital Cardiac Arrest: Nationwide Cohort Study in Korea	Journal Article	JOURNAL OF MEDICAL INTERNET RESEARCH	Background: Out-of-hospital cardiac arrest (OHCA) is a serious public health issue, and predicting the prognosis of OHCA patients can assist clinicians in making decisions about the treatment of patients, use of hospital resources, or termination of resuscitation. Objective: This study aimed to develop a time-adaptive conditional prediction model (TACOM) to predict clinical outcomes every minute.…
159	1734	0	Not prehospital	Kim, J.; Chae, M.; Chang, H. J.; Kim, Y. A.; Park, E.	Predicting cardiac arrest and respiratory failure using feasible artificial intelligence with simple trajectories of patient data	Journal Article	Journal of Clinical Medicine	We introduce a Feasible Artificial Intelligence with Simple Trajectories for Predicting Adverse Catastrophic Events (FAST-PACE) solution for preparing immediate intervention in emergency situations. FAST-PACE utilizes a concise set of collected features to construct an artificial intelligence model that predicts the onset of cardiac arrest or acute respiratory failure from 1 h to 6 h prior to its…
160	307	0	Not AI	Kim, J.; Kim, Y. J.; Han, S.; Choi, H. J.; Moon, H.; Kim, G.	Effect of Prehospital Epinephrine on Outcomes of Out-of-Hospital Cardiac Arrest: A Bayesian Network Approach	Journal Article	EMERGENCY MEDICINE INTERNATIONAL	Background. The benefit of prehospital epinephrine in out-of-hospital cardiac arrest (OHCA) was shown in a recent large placebo-controlled trial. However, placebo-controlled studies cannot identify the nonpharmacologic influences on concurrent or downstream events that might modify the main effect positively or negatively. We sought to identify the real-world effect of epinephrine from a clinical…
161	4022	0	Not AI	Kim, S. H.; Lee, Y. H.	Iterative optimization algorithm with parameter estimation for the ambulance location problem	Journal Article	Health Care Manag Sci	The emergency vehicle location problem to determine the number of ambulance vehicles and their locations satisfying a required reliability level is investigated in this study. This is a complex nonlinear issue involving critical decision making that has inherent stochastic characteristics. This paper studies an iterative optimization algorithm with parameter estimation to solve the emergency vehi…
162	152	0	Not AI	Kovalchuk, S. V.; Krotov, E.; Smirnov, P. A.; Nasonov, D. A.; Yakovlev, A. N.	Distributed data-driven platform for urgent decision making in cardiological ambulance control	Journal Article	FUTURE GENERATION COMPUTER SYSTEMS-THE INTERNATIONAL JOURNAL OF ESCIENCE	This paper presents ongoing research aimed at developing a data-driven platform for clinical decision support systems (DSSs) that require integration and processing of various data sources within a single solution. Resource management is developed within a framework of an urgent computing approach to address changing requirements defined by the incoming flow of patients with urgent diseases. This…
163	172	1		Krasteva, V.; Menetre, S.; Didon, J. P.; Jekova, I.	Fully Convolutional Deep Neural Networks with Optimized Hyperparameters for Detection of Shockable and Non-Shockable Rhythms	Journal Article	SENSORS	Deep neural networks (DNN) are state-of-the-art machine learning algorithms that can be learned to self-extract significant features of the electrocardiogram (ECG) and can generally provide high-output diagnostic accuracy if subjected to robust training and optimization on large datasets at high computational cost. So far, limited research and optimization of DNNs in shock advisory systems is fou…
164	171	1		Krizmaric, M.; Verlic, M.; Stiglic, G.; Grmec, S.; Kokol, P.	Intelligent analysis in predicting outcome of out-of-hospital cardiac arrest	Journal Article	COMPUTER METHODS AND PROGRAMS IN BIOMEDICINE	The prognosis among patients who suffer out-of-hospital cardiac arrest is poor. Higher survival rates have been observed only in patients with ventricular fibrillation who were fortunate enough to have basic and advanced life support initiated early after cardiac arrest. The ability to predict outcomes of cardiac arrest would be useful for resuscitation chains. Levels of EtCO(2)in expired air fro…
165	66	0	Not prehospital	Kumar, N.; Acharya, D.; Lohani, D.	An IoT Enabled Vehicular Decision Fusion Framework for Accident Detection and Classification	Journal Article	INTERNATIONAL JOURNAL OF NEXT-GENERATION COMPUTING	Increased number of vehicle-based road accidents is a key reason for the death and disability of people. Timely information on accidents can save lives. Current accident detection systems are either working towards increasing the accuracy of detection or the severity of the accident. Accurate information of an accident type can help the emergency medical services (EMS) to identify the most approp…
166	105	0	Not prehospital	Kumar, N.; Acharya, D.; Lohani, D.	An IoT-Based Vehicle Accident Detection and Classification System Using Sensor Fusion	Journal Article	IEEE INTERNET OF THINGS JOURNAL	Road accidents are a leading cause of death and disability among youth. Contemporary research on accident detection systems is focused on either decreasing the reporting time or improving the accuracy of accident detection. Internet-of-Things (IoT) platforms have been utilized considerably in recent times to reduce the time required for rescue after an accident. This work presents an IoT-based au…
167	2582	0	Not AI	Kuo, Y. S.; Lu, H. P.; Kuo, T. K.	Usability of portable patient monitor in emergency medical services: An evaluation of the use errors caused by Interface design	Journal Article	Journal of Medical and Biological Engineering	This paper presents an approach for evaluating the usability of portable patient monitors for emergency medical service and proposes a solution for use errors caused by the operation of physical user interfaces and graphical user interfaces. Cognitive load theory is used to analyze use errors in the operation of advanced patient monitors, potentially caused by the limited time in an emergency, as…
168	28	1		Kwon, J. M.; Jeon, K. H.; Kim, H. M.; Kim, M. J.; Lim, S.; Kim, K. H.; Song, P. S.; Park, J.; Choi, R. K.; Oh, B. H.	Deep-learning-based out-of-hospital cardiac arrest prognostic system to predict clinical outcomes	Journal Article	RESUSCITATION	Aim: Out-of-hospital cardiac arrest (OHCA) is a major healthcare burden, and prognosis is critical in decision-making for treatment and the withdrawal of life-sustaining therapy. This study aimed to develop and validate a deep-learning-based out-of-hospital cardiac arrest prognostic system (DCAPS) for predicting neurologic recovery and survival to discharge. Methods: The study subjects were patie…
169	2246	0	Not prehospital	Kwon, J. M.; Lee, Y.; Lee, S.; Park, H.; Park, J.	Validation of deep-learning-based triage and acuity score using a large national dataset	Journal Article	PLoS ONE	Aim Triage is important in identifying high-risk patients amongst many less urgent patients as emergency department (ED) overcrowding has become a national crisis recently. This study aims to validate that a Deep-learning-based Triage and Acuity Score (DTAS) identifies high-risk patients more accurately than existing triage and acuity scores using a large national dataset. Methods We conducted a …
170	547	0	Not prehospital	Lai, K.; Yanushkevich, S. N.; Shmerko, V. P.	Intelligent Stress Monitoring Assistant for First Responders	Journal Article	IEEE ACCESS	This paper describes a prototype of an intelligent Stress Monitoring Assistant (SMA), - the next generation of stress detectors. The SMA is intended for the first responders and professionals coping with exposure to extreme physical and psychological stressors, e.g. firefighters, combat military personnel, explosive ordnance disposal operatives, law enforcement officers, emergency medical technic…
171	524	0	Not AI	Lam, S. S. W.; Ng, C. B. L.; Nguyen, Fnhl; Ng, Y. Y.; Ong, M. E. H.	Simulation-based decision support framework for dynamic ambulance redeployment in Singapore	Journal Article	INTERNATIONAL JOURNAL OF MEDICAL INFORMATICS	Objective: Dynamic ambulance redeployment policies tend to introduce much more flexibilities in improving ambulance resource allocation by capitalizing on the definite geospatial-temporal variations in ambulance demand patterns over the time-of-the-day and day-of-the-week effects. A novel modelling framework based on the Approximate Dynamic Programming (ADP) approach leveraging on a Discrete Even…
172	176	1		Lammers, D.; Marenco, C.; Morte, K.; Conner, J.; Williams, J.; Bax, T.; Martin, M.; Eckert, M.; Bingham, J.	Machine Learning for Military Trauma: Novel Massive Transfusion Predictive Models in Combat Zones	Journal Article	JOURNAL OF SURGICAL RESEARCH	Background: Damage control resuscitation has become the standard of care in military and civilian trauma. Early identification of blood product requirements may aid in optimizing the clinical decision-making process while improving trauma related outcomes. This study aimed to assess and compare multiple machine learning models for predicting patients at highest risk for massive transfusion on the…
173	2870	0	Not AI	Lanzarone, V. Nicoletta; A. Guglielmi; A. Ruiz; V. Bélanger; E.	Bayesian spatio-temporal modelling and prediction of areal demands for ambulance services	Journal Article	IMA Journal of Management Mathematics	Careful planning of an ambulance service is critical to reduce response times to emergency calls and make assistance more effective. However, the demand for emergency services is highly variable, and good prediction of the number of future emergency calls, and their spatial and temporal distribution, is challenging. In this work, we propose a Bayesian approach to predict the number of emergency c…
174	778	1		Larsson, A.; Berg, J.; Gellerfors, M.; Warnberg, M. G.	The advanced machine learner XGBoost did not reduce prehospital trauma mistriage compared with logistic regression: a simulation study	Journal Article	BMC MEDICAL INFORMATICS AND DECISION MAKING	Background Accurate prehospital trauma triage is crucial for identifying critically injured patients and determining the level of care. In the prehospital setting, time and data are often scarce, limiting the complexity of triage models. The aim of this study was to assess whether, compared with logistic regression, the advanced machine learner XGBoost (eXtreme Gradient Boosting) is associated wi…
175	500	0	Not AI	Laurent, O.; Filleul, L.; Havard, S.; Deguen, S.; Declercq, C.; Bard, D.	Asthma attacks and deprivation: gradients in use of mobile emergency medical services	Journal Article	JOURNAL OF EPIDEMIOLOGY AND COMMUNITY HEALTH	Background: To test whether rates of emergency telephone calls for asthma attacks are associated with contextual socioeconomic deprivation in the Strasbourg metropolitan area ( France). Methods: Two mobile emergency medical service networks provided all data for 2000-2005 about emergency calls for asthma attacks, georeferenced by census block. Contextual deprivation was measured for each census b…
176	119	0	Not AI	Le Duff, F.; Muntean, C.; Cuggia, M.; Mabo, P.	Predicting survival causes after out of hospital cardiac arrest using data mining method	Conference Paper		BACKGROUND: The prognosis of life for patients with heart failure remains poor. By using data mining methods, the purpose of this study was to evaluate the most important criteria for predicting patient survival and to profile patients to estimate their survival chances together with the most appropriate technique for health care. METHODS: Five hundred and thirty three patients who had suffered f…
177	187	1		Lee, H.; Lee, T.	Demand modelling for emergency medical service system with multiple casualties cases: k-inflated mixture regression model	Journal Article	FLEXIBLE SERVICES AND MANUFACTURING JOURNAL	In most of the literature on emergency medical service (EMS) system design and analysis, arrivals of EMS calls are assumed to follow Poisson process. However, it is not uncommon for real-world EMS systems to experience batch arrivals of EMS requests, where a single call involves more than one patient. Properly capturing such batch arrivals is needed to enhance the quality of analyses, thereby imp…
178	3937	0	Not prehospital	Lee, K. C.; Lin, T. C.; Chiang, H. F.; Horng, G. J.; Hsu, C. C.; Wu, N. C.; Su, H. C.; Chen, K. T.	Predicting outcomes after trauma: Prognostic model development based on admission features through machine learning	Journal Article	Medicine (Baltimore)	In an overcrowded emergency department (ED), trauma surgeons and emergency physicians need an accurate prognostic predictor for critical decision-making involving patients with severe trauma. We aimed to develope a machine learning-based early prognostic model based on admission features and initial ED management.We only recruited patients with severe trauma (defined as an injury severity score >…
179	4886	0	Not AI	Leegon, J.; Hoot, N.; Aronsky, D.; Storkey, A.	Predicting ambulance diversion in an adult Emergency Department using a Gaussian process	Journal Article	AMIA Annu Symp Proc	When the Emergency Department (ED) reaches a critical level of overcrowding, it diverts ambulances to other hospitals. We evaluated the accuracy of a Gaussian process for prediction of ambulance diversion using March 1, 2005 November 30, 2005 data. The area under the receiver operating curve (AUC) for 120 minutes in advance was 0.93 (SE: 0.19). The instrument demonstrated a high AUC and may be us…
180	300	0	Not AI	Li, M. Y.; Carter, A.; Goldstein, J.; Hawco, T.; Jensen, J.; Vanberkel, P.	Determining ambulance destinations when facing offload delays using a Markov decision process * , **	Journal Article	OMEGA-INTERNATIONAL JOURNAL OF MANAGEMENT SCIENCE	When emergency departments (EDs) are crowded and cannot accept incoming ambulance patients immediately, paramedics commonly continue to provide patient care until an ED bed becomes available. This delay in transferring a patient to the ED is referred to as ambulance offload delay (AOD). AOD is a pressing problem for Emergency Medical Services (EMS) as it prolongs the time before paramedics are av…
181	5428	1		Li, Shenggong Ji; Yu Zheng; Zhaoyuan Wang; Tianrui	A Deep Reinforcement Learning-Enabled Dynamic Redeployment System for Mobile Ambulances	Journal Article	Proc. ACM Interact. Mob. Wearable Ubiquitous Technol.
182	966	1		Lin, A. X.; Ho, A. F. W.; Cheong, K. H.; Li, Z. X.; Cai, W. T.; Chee, M. L.; Ng, Y. Y.; Xiao, X. K.; Ong, M. E. H.	Leveraging Machine Learning Techniques and Engineering of Multi-Nature Features for National Daily Regional Ambulance Demand Prediction	Journal Article	INTERNATIONAL JOURNAL OF ENVIRONMENTAL RESEARCH AND PUBLIC HEALTH	The accurate prediction of ambulance demand provides great value to emergency service providers and people living within a city. It supports the rational and dynamic allocation of ambulances and hospital staffing, and ensures patients have timely access to such resources. However, this task has been challenging due to complex multi-nature dependencies and nonlinear dynamics within ambulance deman…
183	263	0	Not AI	Lin, B. C.; Chen, C. W.; Chen, C. C.; Kuo, C. L.; Fan, I. C.; Ho, C. K.; Liu, I. C.; Chan, T. C.	Spatial decision on allocating automated external defibrillators (AED) in communities by multi-criterion two-step floating catchment area (MC2SFCA)	Journal Article	INTERNATIONAL JOURNAL OF HEALTH GEOGRAPHICS	Background: The occurrence of out-of-hospital cardiac arrest (OHCA) is a critical life-threatening event which frequently warrants early defibrillation with an automated external defibrillator (AED). The optimization of allocating a limited number of AEDs in various types of communities is challenging. We aimed to propose a two-stage modeling framework including spatial accessibility evaluation a…
184	705	0	Not AI	Liu, N. T.; Batchinsky, A. I.; Cancio, L. C.; Baker, W. L.; Salinas, J.	Development and validation of a novel fusion algorithm for continuous, accurate, and automated R-wave detection and calculation of signal-derived metrics	Journal Article	JOURNAL OF CRITICAL CARE	Purpose: Previous studies have shown that heart rate complexity may be a useful indicator of patient status in the critical care environment but will require continuous, accurate, and automated R-wave detection (RWD) in the electrocardiogram (ECG). Although numerous RWD algorithms exist, accurate detection remains a challenge. The purpose of this study was to develop and validate a novel fusion a…
185	718	1		Liu, N. T.; Holcomb, J. B.; Wade, C. E.; Batchinsky, A. I.; Cancio, L. C.; Darrah, M. I.; Salinas, J.	Development and validation of a machine learning algorithm and hybrid system to predict the need for life-saving interventions in trauma patients	Journal Article	MEDICAL & BIOLOGICAL ENGINEERING & COMPUTING	Accurate and effective diagnosis of actual injury severity can be problematic in trauma patients. Inherent physiologic compensatory mechanisms may prevent accurate diagnosis and mask true severity in many circumstances. The objective of this project was the development and validation of a multiparameter machine learning algorithm and system capable of predicting the need for life-saving intervent…
186	4321	1		Liu, N. T.; Holcomb, J. B.; Wade, C. E.; Darrah, M. I.; Salinas, J.	Utility of vital signs, heart rate variability and complexity, and machine learning for identifying the need for lifesaving interventions in trauma patients	Journal Article	Shock	To date, no studies have attempted to utilize data from a combination of vital signs, heart rate variability and complexity (HRV, HRC), as well as machine learning (ML), for identifying the need for lifesaving interventions (LSIs) in trauma patients. The objectives of this study were to examine the utility of the above for identifying LSI needs and compare different LSI-associated models, with th…
187	1666	1		Lo, Y. H.; Siu, Y. C. A.	Predicting Survived Events in Nontraumatic Out-of-Hospital Cardiac Arrest: A Comparison Study on Machine Learning and Regression Models	Journal Article	Journal of Emergency Medicine.	Background: Prediction of early outcomes of nontraumatic out-of-hospital cardiac arrest (OHCA) by emergency physicians is inaccurate. Objective(s): Our aim was to develop and validate practical machine learning (ML)-based models to predict early outcomes of nontraumatic OHCA for use in the emergency department (ED). We compared their discrimination and calibration performances with the traditiona…
188	2	0	Not prehospital	Losada, J. A. S.; Sanchez, S. R.; Garcia, M. C.; Lobos, N. H.; Carrascosa, J. F. J.; Garma, B. T.; Gonzalez, A. M. G.; Mata, P. S.; Moyano, J. R.	Rapid response to large-scale emergencies: a neural network model and a decision-tree algorithm	Journal Article	EMERGENCIAS	Objective: The greatest challenge to decision-making during the management of emergencies with multiple victims is uncertainty in an initially chaotic environment. Our objective was to develop a predictive model to improve response and early resource management in the early-phase environment of chaotic uncertainty during large-scale emergencies. Methods: A database of information on real incident…
189	2063	1		MacKle, C.; Bond, R.; Torney, H.; McBride, R.; McLaughlin, J.; Finlay, D.; Biglarbeigi, P.; Brisk, R.; Harvey, A.; McEneaney, D.	A Data-Driven Simulator for the Strategic Positioning of Aerial Ambulance Drones Reaching Out-of-Hospital Cardiac Arrests: A Genetic Algorithmic Approach	Journal Article	IEEE Journal of Translational Engineering in Health and Medicine	Objective: The Internet of Things provide solutions for many societal challenges including the use of unmanned aerial vehicles to assist in emergency situations that are out of immediate reach for traditional emergency services. Out of hospital cardiac arrest (OHCA) can result in death with less than 50% of victims receiving the necessary emergency care on time. The aim of this study is to link r…
190	603	1		Majumder, Akmja; ElSaadany, Y. A.; Young, R.; Ucci, D. R.	An Energy Efficient Wearable Smart IoT System to Predict Cardiac Arrest	Journal Article	ADVANCES IN HUMAN-COMPUTER INTERACTION	Recently, many people have become more concerned about having a sudden cardiac arrest. With the increase in popularity of smart wearable devices, an opportunity to provide an Internet of Things (IoT) solution has become more available. Unfortunately, out of hospital survival rates are low for people suffering from sudden cardiac arrests. The objective of this research is to present a multisensory…
191	2599	0	Not AI	Majzoubi, F.; Bai, L.; Heragu, S. S.	An optimization approach for dispatching and relocating EMS vehicles	Journal Article	IIE Transactions on Healthcare Systems Engineering	We consider the problem of dispatching and relocating EMS vehicles during a medical emergency such as a influenza outbreak when the demand for EMS vehicles increases. In order to better utilize EMS vehicles' capacity and based on our discussions with EMS personnel, we assume that ambulances can serve more than patient where appropriate. Specifically, a vehicle transporting a high-priority patient…
192	16	1		Martin, R. J.; Mousavi, R.; Saydam, C.	Predicting emergency medical service call demand: A modern spatiotemporal machine learning approach	Journal Article	OPERATIONS RESEARCH FOR HEALTH CARE	The primary goal of emergency medical service (EMS) agencies is to effectively allocate the ambulances and personnel required to provide sufficient geographic coverage of a service area while minimizing response times to high-priority call requests. Given that the demand for ambulances is known to fluctuate spatially and temporally based on the time of day and day of the week, EMS practitioners d…
193	840	0	Duplicate	Mayampurath, A.; Parnianpour, Z.; Meurer, W. J.; Lee, J.; Ankenman, B.; Perry, O.; Richards, C. T.; Mendelson, S. J.; Holl, J.; Prabhakaran, S.	Improving Prehospital Stroke Identification Using Natural Language Processing of Paramedic Reports	Journal Article	STROKE
194	582	1		Mayampurath, A.; Parnianpour, Z.; Richards, C. T.; Meurer, W. J.; Lee, J.; Ankenman, B.; Perry, O.; Mendelson, S. J.; Holl, J. L.; Prabhakaran, S.	Improving Prehospital Stroke Diagnosis Using Natural Language Processing of Paramedic Reports	Journal Article	STROKE	Background and Purpose: Accurate prehospital diagnosis of stroke by emergency medical services (EMS) can increase treatments rates, mitigate disability, and reduce stroke deaths. We aimed to develop a model that utilizes natural language processing of EMS reports and machine learning to improve prehospital stroke identification. Methods: We conducted a retrospective study of patients transported …
195	4649	0	Not prehospital	Meinich-Bache, Ø; Engan, K.; Birkenes, T. S.; Myklebust, H.	Real-Time Chest Compression Quality Measurements by Smartphone Camera	Journal Article	J Healthc Eng	Out-of-hospital cardiac arrest (OHCA) is recognized as a global mortality challenge, and digital strategies could contribute to increase the chance of survival. In this paper, we investigate if cardiopulmonary resuscitation (CPR) quality measurement using smartphone video analysis in real-time is feasible for a range of conditions. With the use of a web-connected smartphone application which util…
196	222	0	Not prehospital	Nakashima, T.; Ogata, S.; Noguchi, T.; Tahara, Y.; Onozuka, D.; Kato, S.; Yamagata, Y.; Kojima, S.; Iwami, T.; Sakamoto, T.; Nagao, K.; Nonogi, H.; Yasuda, S.; Iihara, K.; Neumar, R.; Nishimura, K.	Machine learning model for predicting out-of-hospital cardiac arrests using meteorological and chronological data	Journal Article	HEART	Objectives To evaluate a predictive model for robust estimation of daily out-of-hospital cardiac arrest (OHCA) incidence using a suite of machine learning (ML) approaches and high-resolution meteorological and chronological data. Methods In this population-based study, we combined an OHCA nationwide registry and high-resolution meteorological and chronological datasets from Japan. We developed a …
197	4573	1		Nederpelt, C. J.; Mokhtari, A. K.; Alser, O.; Tsiligkaridis, T.; Roberts, J.; Cha, M.; Fawley, J. A.; Parks, J. J.; Mendoza, A. E.; Fagenholz, P. J.; Kaafarani, H. M. A.; King, D. R.; Velmahos, G. C.; Saillant, N.	Development of a field artificial intelligence triage tool: Confidence in the prediction of shock, transfusion, and definitive surgical therapy in patients with truncal gunshot wounds	Journal Article	J Trauma Acute Care Surg	BACKGROUND: In-field triage tools for trauma patients are limited by availability of information, linear risk classification, and a lack of confidence reporting. We therefore set out to develop and test a machine learning algorithm that can overcome these limitations by accurately and confidently making predictions to support in-field triage in the first hours after traumatic injury. METHODS: Usi…
198	454	0	Not prehospital	Nemeth, C.; Amos-Binks, A.; Burris, C.; Keeney, N.; Pinevich, Y.; Pickering, B. W.; Rule, G.; Laufersweiler, D.; Herasevich, V.; Sun, M.	Decision Support for Tactical Combat Casualty Care Using Machine Learning to Detect Shock	Journal Article	MILITARY MEDICINE	Introduction: The emergence of more complex Prolonged Field Care in austere settings and the need to assist inexperienced providers' ability to treat patients create an urgent need for effective tools to support care. We report on a project to develop a phone/tablet-based decision support system for prehospital tactical combat casualty care that collects physiologic and other clinical data and us…
199	157	0	Not prehospital	Neurauter, A.; Eftestol, T.; Kramer-Johansen, J.; Abella, B. S.; Sunde, K.; Wenzel, V.; Lindner, K. H.; Eilevstjonn, J.; Mykebust, H.; Steen, P. A.; Strohmenger, H. U.	Prediction of countershock success using single features from multiple ventricular fibrillation frequency bands and feature combinations using neural networks	Journal Article	RESUSCITATION	Targeted defibrillation therapy is needed to optimise survival chances of ventricular fibrillation (VF) patients, but at present VF analysis strategies to optimise defibrillation timing have insufficient predictive power. From 197 patients with inhospital and out-of-hospital cardiac arrest, 770 electrocardiogram (ECG) recordings of countershock attempts were analysed. Preshock VF ECG features in …
200	22	1		Newgard, C. D.; Lewis, R. J.; Jolly, B. T.	Use of out-of-hospital variables to predict severity of injury in pediatric patients involved in motor vehicle crashes	Journal Article	ANNALS OF EMERGENCY MEDICINE	Study objective: We sought to create a clinical decision rule, on the basis of variables available to out-of-hospital personnel that could be used to accurately predict severe injury in pediatric patients involved in motor vehicle crashes as occupants. Methods: We analyzed the National Automotive Sampling System database, a national probability sample, using pediatric patients up to 15 years old …
201	19	0	Not AI	Newgard, C. D.; Rudser, K.; Atkins, D. L.; Berg, R.; Osmond, M. H.; Bulger, E. M.; Davis, D. P.; Schreiber, M. A.; Warden, C.; Rea, T. D.; Emerson, S.; R. O. C. Investigators	The Availability and Use of Out-of-Hospital Physiologic Information to Identify High-Risk Injured Children in a Multisite, Population-Based Cohort	Journal Article	PREHOSPITAL EMERGENCY CARE	Objective. The validity of using adult physiologic criteria to triage injured children in the out-of-hospital setting remains unproven. Among children meeting adult field physiologic criteria, we assessed the availability of physiologic information, the incidence of death or prolonged hospitalization, and whether age-specific criteria would improve the specificity of the physiologic triage step. …
202	551	1		Nguyen, M. T.; Nguyen, B. V.; Kim, K.	Deep Feature Learning for Sudden Cardiac Arrest Detection in Automated External Defibrillators	Journal Article	SCIENTIFIC REPORTS	Ventricular fibrillation and ventricular tachycardia (VF/VT), known as shockable (SH) rhythms, are the mainly cause of sudden cardiac arrests (SCA), which is cured efficiently by the automated external defibrillator (AED). The performance of the shock advice algorithm (SAA) applied in the AED has been improved by using machine learning technique and variously conventional features, recently. In t…
203	959	1		Nguyen, M. T.; Shahzad, A.; Nguyen, B. V.; Kim, K.	Diagnosis of shockable rhythms for automated external defibrillators using a reliable support vector machine classifier	Journal Article	BIOMEDICAL SIGNAL PROCESSING AND CONTROL	Sudden cardiac arrest is mainly caused by ventricular fibrillation and ventricular tachycardia, which are known as shockable rhythms. In this paper, a detection algorithm of shockable rhythms including support vector machine (SVM) model uses the public electrocardiogram (ECG) databases for training and testing. The databases are the Creighton University Ventricular Tachyarrhythmia Database (CUDB)…
204	1052	1		Nguyen, M. T.; Van Nguyen, B.; Kim, K.	Shockable Rhythm Diagnosis for Automated External Defibrillators Using a Modified Variational Mode Decomposition Technique	Journal Article	IEEE TRANSACTIONS ON INDUSTRIAL INFORMATICS
205	4938	0	Not AI	Ohshige, K.; Kawakami, C.; Mizushima, S.; Moriwaki, Y.; Suzuki, N.	Evaluation of an algorithm for estimating a patient's life threat risk from an ambulance call	Journal Article	BMC Emerg Med	BACKGROUND: Utilizing a computer algorithm, information from calls to an ambulance service was used to calculate the risk of patients being in a life-threatening condition (life threat risk), at the time of the call. If the estimated life threat risk was higher than 10%, the probability that a patient faced a risk of dying was recognized as very high and categorized as category A+. The present st…
206	418	1		Olave-Rojas, D.; Nickel, S.	Modeling a pre-hospital emergency medical service using hybrid simulation and a machine learning approach	Journal Article	SIMULATION MODELLING PRACTICE AND THEORY	Healthcare is one of the most important disciplines to ensure life quality for human beings, especially in unpredictable scenarios such as accidents, natural disasters, or terrorism. In these cases, Emergency Medical Services (EMS) face significant challenges due to the complex nature of pre-hospital events, coordinating several resources according to the collected information in a short time. In…
207	867	0	Not prehospital	Ouerhani, N.; Maalel, A.; Ben Ghzela, H.	SPeCECA: a smart pervasive chatbot for emergency case assistance based on cloud computing	Journal Article	CLUSTER COMPUTING-THE JOURNAL OF NETWORKS SOFTWARE TOOLS AND APPLICATIONS	The terrible cost of injuries and sudden illnesses does have fatal consequences that exposes the limitations of the current prehospital processes in terms of time for emergency staff to arrive on scene and lack of first aid skills among the available incident witnesses. In this paper we aim at developing a smart pervasive chatbot for emergency case assistance based on cloud computing called SPeCE…
208	1721	1		Park, J. H.; Choi, J.; Lee, S.; Shin, S. D.; Song, K. J.	Use of Time-to-Event Analysis to Develop On-Scene Return of Spontaneous Circulation Prediction for Out-of-Hospital Cardiac Arrest Patients	Journal Article	Annals of Emergency Medicine.	Study objective: We aimed to train and validate the time to on-scene return of spontaneous circulation prediction models using time-to-event analysis among out-of-hospital cardiac arrest patients. Method(s): Using a Korean population-based out-of-hospital cardiac arrest registry, we selected a total of 105,215 adults with presumed cardiac etiologies between 2013 and 2018. Patients from 2013 to 20…
209	1937	0	Not prehospital	Paydar, S.; Parva, E.; Ghahramani, Z.; Pourahmad, S.; Shayan, L.; Mohammadkarimi, V.; Sabetian, G.	Do clinical and paraclinical findings have the power to predict critical conditions of injured patients after traumatic injury resuscitation? Using data mining artificial intelligence	Journal Article	Chinese Journal of Traumatology - English Edition	Purpose: The triage and initial care of injured patients and a subsequent right level of care is paramount for an overall outcome after traumatic injury. Early recognition of patients is an important case of such decision-making with risk of worse prognosis. This article is to answer if clinical and paraclinical signs can predict the critical conditions of injured patients after traumatic injury …
210	246	0	Not AI	Peluso, S.; Mira, A.; Rue, H.; Tierney, N. J.; Benvenuti, C.; Cianella, R.; Caputo, M. L.; Auricchio, A.	A Bayesian spatiotemporal statistical analysis of out-of-hospital cardiac arrests	Journal Article	BIOMETRICAL JOURNAL	We propose a Bayesian spatiotemporal statistical model for predicting out-of-hospital cardiac arrests (OHCAs). Risk maps for Ticino, adjusted for demographic covariates, are built for explaining and forecasting the spatial distribution of OHCAs and their temporal dynamics. The occurrence intensity of the OHCA event in each area of interest, and the cardiac risk-based clustering of municipalities …
211	416	0	Not prehospital	Pennell, C.; Polet, C.; Arthur, L. G.; Grewal, H.; Aronoff, S.	Risk assessment for intra-abdominal injury following blunt trauma in children: Derivation and validation of a machine learning model	Journal Article	JOURNAL OF TRAUMA AND ACUTE CARE SURGERY	BACKGROUND: Computed tomography is the criterion standard for diagnosing intra-abdominal injury (IAI) but is expensive and risks radiation exposure. The Pediatric Emergency Care Applied Research Network (PECARN) model identifies children at low risk of IAI requiring intervention (IAI-I) in whom computed tomography may be omitted but does not provide an individualized risk assessment to positively…
212	210	1		Picon, A.; Irusta, U.; Alvarez-Gila, A.; Aramendi, E.; Alonso-Atienza, F.; Figuera, C.; Ayala, U.; Garrote, E.; Wik, L.; Kramer-Johansen, J.; Eftestol, T.	Mixed convolutional and long short-term memory network for the detection of lethal ventricular arrhythmia	Journal Article	PLOS ONE	Early defibrillation by an automated external defibrillator (AED) is key for the survival of out-of-hospital cardiac arrest (OHCA) patients. ECG feature extraction and machine learning have been successfully used to detect ventricular fibrillation (VF) in AED shock decision algorithms. Recently, deep learning architectures based on 1D Convolutional Neural Networks (CNN) have been proposed for thi…
213	4665	0	Not AI	Pilbery, R.; Teare, M. D.; Goodacre, S.; Morris, F.	The Recognition of STEMI by Paramedics and the Effect of Computer inTerpretation (RESPECT): a randomised crossover feasibility study	Journal Article	Emerg Med J	BACKGROUND: The appropriate management of patients with ST-segment elevation myocardial infarction (STEMI) depends on accurate interpretation of the 12-lead ECG by paramedics. Computer interpretation messages on ECGs are often provided, but the effect they exert on paramedics' decision-making is not known. The objective of this study was to assess the feasibility of using an online assessment too…
214	4430	0	Not AI	Pircher, I. R.; Stadlbauer, K. H.; Severing, A. C.; Mayr, V. D.; Lienhart, H. G.; Jahn, B.; Lindner, K. H.; Wenzel, V.	A prediction model for out-of-hospital cardiopulmonary resuscitation	Journal Article	Anesth Analg	BACKGROUND: We created a prediction model to be used in cardiopulmonary resuscitation (CPR) attempts as a decision tool to omit futile CPR attempts and to save resources. METHODS: In this post hoc analysis, we assessed predictive parameters for neurological recovery after successful CPR. The original study was designed as a blinded, randomized, prospective, controlled, multicenter clinical trial.…
215	80	1		Pirneskoski, J.; Tamminen, J.; Kallonen, A.; Nurmi, J.; Kuisma, M.; Olkkola, K. T.; Hoppu, S.	Random forest machine learning method outperforms prehospital National Early Warning Score for predicting one-day mortality: A retrospective study	Journal Article	RESUSCITATION PLUS	Aim of the study: The National Early Warning Score (NEWS) is a validated method for predicting clinical deterioration in hospital wards, but its performance in prehospital settings remains controversial. Modern machine learning models may outperform traditional statistical analyses for predicting short-term mortality. Thus, we aimed to compare the mortality prediction accuracy of NEWS and random …
216	2073	0	Not prehospital	Polero, L. D.; Garmendia, C. M.; Echegoyen, R. E.; de Lima, A. A. D.; Berton, F.; Lambardi, F.; Ariznavarreta, P.; Campos, R.; Costabel, J. U. A. N. P.	A machine learning algorithm for risk prediction of acute coronary syndrome (Angina)	Journal Article	Revista Argentina de Cardiologia	Background: Chest pain represents one of the most common reasons for consultation in emergency medical services (EMS). A diagnostic strategy using objective and subjective information about the characteristics of chest pain has not been identified yet. Objective(s): The aim of this study was to evaluate the performance of a machine learning classifier as a tool for prediction of the risk for non-…
217	154	1		Prieto, J. T.; Scott, K.; McEwen, D.; Podewils, L. J.; Al-Tayyib, A.; Robinson, J.; Edwards, D.; Foldy, S.; Shlay, J. C.; Davidson, A. J.	The Detection of Opioid Misuse and Heroin Use From Paramedic Response Documentation: Machine Learning for Improved Surveillance	Journal Article	JOURNAL OF MEDICAL INTERNET RESEARCH	Background: Timely, precise, and localized surveillance of nonfatal events is needed to improve response and prevention of opioid-related problems in an evolving opioid crisis in the United States. Records of naloxone administration found in prehospital emergency medical services (EMS) data have helped estimate opioid overdose incidence, including nonhospital, field-treated cases. However, as nal…
218	54	0	Not prehospital	Qiu, J. L.; Su, S.; Duan, A. W.; Feng, C. J.; Xie, J. R.; Li, K.; Yin, Z. Y.	Preliminary injury risk estimation for occupants involved in frontal crashes by combining computer simulations and real crashes	Journal Article	SCIENCE PROGRESS	The fatality rate can be dramatically reduced with the help of emergency medical services. The purpose of this study was to establish a computational algorithm to predict the injury severity, so as to improve the timeliness, appropriateness, and efficacy of medical care provided. The computer simulations of full-frontal crashes with rigid wall were carried out using LS-DYNA and MADYMO under diffe…
219	17	1		Rad, A. B.; Eftestol, T.; Engan, K.; Irusta, U.; Kvaloy, J. T.; Kramer-Johansen, J.; Wik, L.; Katsaggelos, A. K.	ECG-Based Classification of Resuscitation Cardiac Rhythms for Retrospective Data Analysis	Journal Article	IEEE TRANSACTIONS ON BIOMEDICAL ENGINEERING	Objective: There is a need to monitor the heart rhythm in resuscitation to improve treatment quality. Resuscitation rhythms are categorized into: ventricular tachycardia (VT), ventricular fibrillation (VF), pulseless electrical activity (PEA), asystole (AS), and pulse-generating rhythm (PR). Manual annotation of rhythms is time-consuming and infeasible for large datasets. Our objective was to dev…
220	4248	1		Rad, A. B.; Eftestøl, T.; Irusta, U.; Kvaløy, J. T.; Wik, L.; Kramer-Johansen, J.; Katsaggelos, A. K.; Engan, K.	An automatic system for the comprehensive retrospective analysis of cardiac rhythms in resuscitation episodes	Journal Article	Resuscitation	AIM: An automatic resuscitation rhythm annotator (ARA) would facilitate and enhance retrospective analysis of resuscitation data, contributing to a better understanding of the interplay between therapy and patient response. The objective of this study was to define, implement, and demonstrate an ARA architecture for complete resuscitation episodes, including chest compression pauses (CC-pauses) a…
221	583	0	Not AI	Rad, A. B.; Engan, K.; Katsaggelos, A. K.; Kvaloy, J. T.; Wik, L.; Kramer-Johansen, J.; Irusta, U.; Eftestol, T.	Automatic cardiac rhythm interpretation during resuscitation	Journal Article	RESUSCITATION	Aim: Resuscitation guidelines recommend different treatments depending on the patient's cardiac rhythm. Rhythm interpretation is a key tool to retrospectively evaluate and improve the quality of treatment. Manual rhythm annotation is time consuming and an obstacle for handling large resuscitation datasets efficiently. The objective of this study was to develop a system for automatic rhythm interp…
222	59	1		Ramgopal, S.; Westling, T.; Siripong, N.; Salcido, D. D.; Martin-Gill, C.	Use of a metalearner to predict emergency medical services demand in an urban setting	Journal Article	COMPUTER METHODS AND PROGRAMS IN BIOMEDICINE	Objective: To develop and internally validate a metalearner algorithm to predict the hourly rate of emergency medical services (EMS) dispatches in an urban setting. Methods: We performed an analysis of EMS data from New York City between years 2015-2019. Our outcome was hourly EMS dispatches, expressed as continuous data. Hours were split into derivation (75%) and validation (25%) datasets. Candi…
223	4333	0	Not AI	Rautenstrauss, M.; Martin, L.; Minner, S.	Ambulance Dispatching during a Pandemic: Tradeoffs of Categorizing Patients and Allocating Ambulances	Journal Article	Eur J Oper Res	Amidst a pandemic, operators of emergency medical service (EMS) systems aim at upholding service at sufficiently low response times while reducing the infection probability of their personnel. Designating ambulances to serve only infected patients and suspected cases may reduce the outage probabilities of ambulances and consequently the response times of the EMS. We investigate the benefits that …
224	4645	0	Not AI	Restrepo, M.; Henderson, S. G.; Topaloglu, H.	Erlang loss models for the static deployment of ambulances	Journal Article	Health Care Manag Sci	How should one allocate a fleet of ambulances to fixed bases with the goal of keeping response times to calls as small as possible? We present two new models for this problem, both of which are based on the Erlang loss formula. The first model is stylized, and shows that allocating ambulances in proportion to the offered load is not necessarily optimal and can often be substantially improved upon…
225	970	0	Abstract	Richards, C. T.; Garg, R. P.; Mendelson, S. J.; Stein-Spencer, L.; Prabhakaran, S.	Identifying Characteristics of Patients With Suspected Stroke by Paramedics but not by Emergency Medical Dispatchers Using Natural Language Processing and Machine Learning	Journal Article	STROKE
226	409	1		Risdal, M.; Aase, S. O.; Kramer-Johansen, J.; Eftestol, T.	Automatic identification of return of spontaneous circulation during cardiopulmonary resuscitation	Journal Article	IEEE TRANSACTIONS ON BIOMEDICAL ENGINEERING	The main problem during pulse check in out-of-hospital cardiac arrest is the discrimination between normal pulse-generating rhythm (PR) and pulseless electrical activity (PEA). It has been suggested that circulatory information can be acquired by measuring the thoracic impedance via the defibrillator pads. To investigate this, we performed an experimental study where we retrospectively analyzed 1…
227	931	1		Risdal, M.; Aase, S. O.; Stavland, M.; Eftestol, T.	Impedance-based ventilation detection during cardiopulmonary resuscitation	Journal Article	IEEE TRANSACTIONS ON BIOMEDICAL ENGINEERING	It has been suggested to develop automated external defibrillators with the ability to monitor cardiopulmonary resuscitation (CPR) performance online and give corrective feedback in order to improve the resuscitation quality. Thoracic impedance changes are closely correlated to lung volume changes and can be used to monitor the ventilatory activity. We developed a pattern-recognition-based detect…
228	64	0	Not AI	Ruiz, J. M.; de Gauna, S. R.; Gonzalez-Otero, D. M.; Saiz, P.; Gutierrez, J. J.; Veintemillas, J. F.; Bastida, J. M.; Alonso, D.	Circulation assessment by automated external defibrillators during cardiopulmonary resuscitation	Journal Article	RESUSCITATION	Aim: To design and evaluate a simple algorithm able to discriminate pulsatile rhythms from pulseless electrical activity during automated external defibrillator (AED) analysis intervals, using the ECG and the transthoracic impedance (TI) acquired from defibrillation pads. Methods: ECG and TI signals from out-of-hospital AED recordings were retrospectively analysed. Experts annotated the cardiac r…
229	1139	0	Not prehospital	Sammut-Powell, C.; Ashton, C.; Sperrin, M.; McClelland, G.; Parry-Jones, A.	IMPROVING THE FAST TEST USING MACHINE LEARNING AND LASSO REGRESSION ON ROUTINELY COLLECTED PRE-HOSPITAL DATA, WITH INTERNAL AND EXTERNAL VALIDATION	Journal Article	INTERNATIONAL JOURNAL OF STROKE
230	3148	0	Not prehospital	Sarkaria, C. Lopez; J. R. Marti; S.	Distributed Reinforcement Learning in Emergency Response Simulation	Journal Article	IEEE Access	This paper presents the implementation of a coordinated decision-making agent for emergency response scenarios. The agent’s implementation uses reinforcement learning (RL). RL is a machine learning technique that enables an agent to learn from experimenting. The agent’s learning is based on rewards, and feedback signals proportional to how good its actions are. The simulation platform used was in…
231	523	1		Sashidhar, D.; Kwok, H.; Coult, J.; Blackwood, J.; Kudenchuk, P. J.; Bhandari, S.; Rea, T. D.; Kutz, J. N.	Machine learning and feature engineering for predicting pulse presence during chest compressions	Journal Article	ROYAL SOCIETY OPEN SCIENCE	Current resuscitation protocols require pausing chest compressions during cardiopulmonary resuscitation (CPR) to check for a pulse. However, pausing CPR when a patient is pulseless can worsen patient outcomes. Our objective was to design and evaluate an ECG-based algorithm that predicts pulse presence with or without CPR. We evaluated 383 patients being treated for out-of-hospital cardiac arrest …
232	77	0	Not prehospital	Sasser, H.; Nussbaum, M.; Beuhler, M.; Ford, M.	Classification Tree Methods for Development of Decision Rules for Botulism and Cyanide Poisoning	Journal Article	JOURNAL OF MEDICAL TOXICOLOGY	Introduction: Identification of predictors of potential mass poisonings may increase the speed and accuracy with which patients are recognized, potentially reducing the number ultimately exposed and the degree to which they are affected. This analysis used a decision-tree method to sort such potential predictors. Methods: Data from the Toxic Exposure Surveillance System were used to select cyanid…
233	142	1		Scerbo, M.; Radhakrishnan, H.; Cotton, B.; Dua, A.; Del Junco, D.; Wade, C.; Holcomb, J. B.	Prehospital triage of trauma patients using the Random Forest computer algorithm	Journal Article	JOURNAL OF SURGICAL RESEARCH	Background: Overtriage not only wastes resources but also displaces the patient from their community and causes delay of treatment for the more seriously injured. This study aimed to validate the Random Forest computer model (RFM) as means of better triaging trauma patients to level 1 trauma centers. Methods: Adult trauma patients with "medium activation" presenting via helicopter to a level 1 tr…
234	686	1		Scheetz, L. J.; Zhang, J.; Kolassa, J.	Classification tree modeling to identify severe and moderate vehicular injuries in young and middle-aged adults	Journal Article	ARTIFICIAL INTELLIGENCE IN MEDICINE	Objectives: Motor vehicle crashes are a leading cause of mortality and morbidity worldwide. Even though trauma centers provide the gold standard of care for motor vehicle crash patients with life- or limb-threatening injuries, many whose lives might be saved by trauma center care are treated instead at non-trauma center hospitals. Triage algorithms, designed to identify patients with life- or lim…
235	1000	0	Not original research	Scheetz, L. J.; Zhang, J.; Kolassa, J. E.	Using crash scene variables to predict the need for trauma center care in older persons	Journal Article	RESEARCH IN NURSING & HEALTH	Current trauma triage protocols lack sensitivity to occult injuries in older persons, resulting in unacceptable undertriage rates. We identified crash scene information that could be used by emergency personnel to identify the need for trauma center care in older persons injured in motor vehicle crashes. Crash records of 7,883 Persons 65 years and older were explored using classification and regr…
236	5117	0	Not AI	Schmidt, T.; Neely, K. W.; Adams, A. L.; Newgard, C. D.; Wittwer, L.; Muhr, M.; Norton, R.	Is it possible to safely triage callers to EMS dispatch centers to alternative resources?	Journal Article	Prehosp Emerg Care	OBJECTIVES: To develop guidelines allowing emergency medical services (EMS) dispatchers to safely match callers to an EMS response or, alternatively, to a nontraditional resource. METHODS: This was a prospective cohort study of callers to an urban EMS dispatch center and an associated review of EMS patient care forms and emergency department (ED) patient care records. The following five "nature c…
237	5185	0	Not AI	Schoell, S. L.; Doud, A. N.; Weaver, A. A.; Barnard, R. T.; Meredith, J. W.; Stitzel, J. D.; Martin, R. S.	Predicting patients that require care at a trauma center: analysis of injuries and other factors	Journal Article	Injury	INTRODUCTION: The detection of occult or unpredictable injuries in motor vehicle crashes (MVCs) is crucial in correctly triaging patients and thus reducing fatalities. The purpose of the study was to develop a metric that indicates the likelihood that an injury sustained in a MVC would require management at a Level I/II trauma centre (TC) versus a non-trauma centre (non-TC). METHODS: Transfer Sco…
238	1006	0	Not prehospital	Scott, E.; Hirabayashi, L.; Levenstein, A.; Krupa, N.; Jenkins, P.	The development of a machine learning algorithm to identify occupational injuries in agriculture using pre-hospital care reports	Journal Article	HEALTH INFORMATION SCIENCE AND SYSTEMS
239	62	1		Seki, T.; Tamura, T.; Suzuki, M.; Sos-Kanto Study Grp	Outcome prediction of out-of-hospital cardiac arrest with presumed cardiac aetiology using an advanced machine learning technique	Journal Article	RESUSCITATION	Background: Outcome prediction for patients with out-of-hospital cardiac arrest (OHCA) has the possibility to detect patients who could have been potentially saved. Advanced machine learning techniques have recently been developed and employed for clinical studies. In this study, we aimed to establish a prognostication model for OHCA with presumed cardiac aetiology using an advanced machine learn…
240	339	0	Not prehospital	Seo, D. W.; Yi, H.; Bae, H. J.; Kim, Y. J.; Sohn, C. H.; Ahn, S.; Lim, K. S.; Kim, N.; Kim, W. Y.	Prediction of Neurologically Intact Survival in Cardiac Arrest Patients without Pre-Hospital Return of Spontaneous Circulation: Machine Learning Approach	Journal Article	JOURNAL OF CLINICAL MEDICINE	Current multimodal approaches for the prognostication of out-of-hospital cardiac arrest (OHCA) are based mainly on the prediction of poor neurological outcomes; however, it is challenging to identify patients expected to have a favorable outcome, especially before the return of spontaneous circulation (ROSC). We developed and validated a machine learning-based system to predict good outcome in OH…
241	4937	0	Not AI	Seymour, C. W.; Kahn, J. M.; Cooke, C. R.; Watkins, T. R.; Heckbert, S. R.; Rea, T. D.	Prediction of critical illness during out-of-hospital emergency care	Journal Article	Jama	CONTEXT: Early identification of nontrauma patients in need of critical care services in the emergency setting may improve triage decisions and facilitate regionalization of critical care. OBJECTIVES: To determine the out-of-hospital clinical predictors of critical illness and to characterize the performance of a simple score for out-of-hospital prediction of development of critical illness durin…
242	634	1		Shandilya, S.; Kurz, M. C.; Ward, K. R.; Najarian, K.	Integration of Attributes from Non-Linear Characterization of Cardiovascular Time-Series for Prediction of Defibrillation Outcomes	Journal Article	PLOS ONE	Objective The timing of defibrillation is mostly at arbitrary intervals during cardio-pulmonary resuscitation (CPR), rather than during intervals when the out-of-hospital cardiac arrest (OOH-CA) patient is physiologically primed for successful countershock. Interruptions to CPR may negatively impact defibrillation success. Multiple defibrillations can be associated with decreased post-resuscitati…
243	195	0	Not prehospital	Sharma, L. D.; Sunkaria, R. K.	Stationary wavelet transform based technique for automated external defibrillator using optimally selected classifiers	Journal Article	MEASUREMENT	Early and accurate detection of ventricular fibrillation (VF) and rapid ventricular tachycardia (VT) is vital for defibrillation therapy. Various techniques have been proposed based on various parameters extracted from the electrocardiogram (ECG), which are mostly slow and requires comparatively wider ECG segment. The proposed technique requires a 4.1 s segment of ECG which results in an early de…
244	163	0	Abstract	Shieh, J. S.; Jiang, Y. J.; Ma, H. M.; Sun, W. Z.; Jang, G. W.	Large database analysis of out-of-hospital cardiac arrest using ensembled neural networks	Conference Paper		The purpose of this study is to use seven different sensitivity analyses to find out the important variables to establish a comprehensive and objective assessment method. After pre-filtering, we obtained 4095 data for building this ensembled neural networks (ENN) model. The data has been divided into 60% data for training, 20% data for validation, and 20% data for testing. The eleven inputs, incl…
245	320	1		Shirakawa, T.; Sonoo, T.; Ogura, K.; Fujimori, R.; Hara, K.; Goto, T.; Hashimoto, H.; Takahashi, Y.; Naraba, H.; Nakamura, K.	Institution-Specific Machine Learning Models for Prehospital Assessment to Predict Hospital Admission: Prediction Model Development Study	Journal Article	JMIR MEDICAL INFORMATICS	Background: Although multiple prediction models have been developed to predict hospital admission to emergency departments (EDs) to address overcrowding and patient safety, only a few studies have examined prediction models for prehospital use. Development of institution-specific prediction models is feasible in this age of data science, provided that predictor-related information is readily coll…
246	244	1		Siebelt, M.; Das, D.; van den Moosdijk, A.; Warren, T.; van der Putten, P.; van der Weegen, W.	Machine learning algorithms trained with pre-hospital acquired history-taking data can accurately differentiate diagnoses in patients with hip complaints	Journal Article	ACTA ORTHOPAEDICA	Background and purpose - Machine learning (ML) techniques are a form of artificial intelligence able to analyze big data. Analyzing the outcome of (digital) questionnaires, ML might recognize different patterns in answers that might relate to different types of pathology. With this study, we investigated the proof-of-principle of ML-based diagnosis in patients with hip complaints using a digital …
247	389	1		Sivaraman, J. J.; Proescholdbell, S. K.; Ezzell, D.; Shanahan, M. E.	Characterizing Opioid Overdoses Using Emergency Medical Services Data A Case Definition Algorithm Enhanced by Machine Learning	Journal Article	PUBLIC HEALTH REPORTS	Objectives: Tracking nonfatal overdoses in the escalating opioid overdose epidemic is important but challenging. The objective of this study was to create an innovative case definition of opioid overdose in North Carolina emergency medical services (EMS) data, with flexible methodology for application to other states' data. Methods: This study used de-identified North Carolina EMS encounter data …
248	808	1		Spangler, D.; Hermansson, T.; Smekal, D.; Blomberg, H.	A validation of machine learning-based risk scores in the prehospital setting	Journal Article	PLOS ONE	Background The triage of patients in prehospital care is a difficult task, and improved risk assessment tools are needed both at the dispatch center and on the ambulance to differentiate between low- and high-risk patients. This study validates a machine learning-based approach to generating risk scores based on hospital outcomes using routinely collected prehospital data. Methods Dispatch, ambul…
249	2936	0	Not AI	Steen, J. H. Husoy; J. Eilevstjonn; T. Eftestol; S. O. Aase; H. Myklebust; P. A.	Removal of cardiopulmonary resuscitation artifacts from human ECG using an efficient matching pursuit-like algorithm	Journal Article	IEEE Transactions on Biomedical Engineering	We present a computationally efficient and numerically robust solution to the problem of removing artifacts due to precordial compressions and ventilations from the human electrocardiogram (ECG) in an emergency medicine setting. Incorporated into automated external defibrillators, this would allow for simultaneous ECG signal analysis and administration of precordial compressions and ventilations,…
250	488	1		Stemerman, R.; Bunning, T.; Grover, J.; Kitzmiller, R.; Patel, M. D.	Identifying Patient Phenotype Cohorts Using Prehospital Electronic Health Record Data	Journal Article	PREHOSPITAL EMERGENCY CARE	Objective: Emergency medical services (EMS) provide critical interventions for patients with acute illness and injury and are important in implementing prehospital emergency care research. Retrospective, manual patient record review, the current reference-standard for identifying patient cohorts, requires significant time and financial investment. We developed automated classification models to i…
251	2890	0	Not prehospital	Su, W. Chang; L. Chen; K.	DeepCrash: A Deep Learning-Based Internet of Vehicles System for Head-On and Single-Vehicle Accident Detection With Emergency Notification	Journal Article	IEEE Access	Most individuals involved in traffic accidents receive assistance from drivers, passengers, or other people. However, when a traffic accident occurs in a sparsely populated area or the driver is the only person in the vehicle and the crash results in loss of consciousness, no one will be available to send a distress message to the proper authorities within the golden window for medical treatment.…
252	3621	0	Not AI	Sugimura, Y.; Ikeda, T.; Shindo, S.; Namitome, S.; Miura, M.; Wada, K.; Nagao, Y.; Yamanouchi, Y.; Terasaki, T.; Nakajima, M.	Pre-hospital Diagnosis of Large Vessel Occlusion in Patients Being Transported by Helicopter	Journal Article	J Stroke Cerebrovasc Dis	BACKGROUND: During the helicopter transportation of patients suspected of large vessel occlusion (LVO), an accurate and rapid decision-making process is required. AIMS: We attempted to create an algorithm for the pre-hospital diagnosis of the presence of LVO in patients suspected of stroke using data from patients transported urgently by helicopter. METHODS: One hundred and sixty-five patients tr…
253	186	1		Tamminen, J.; Kallonen, A.; Hoppu, S.; Kalliomaki, J.	Machine learning model predicts short-term mortality among prehospital patients: A prospective development study from Finland	Journal Article	RESUSCITATION PLUS	Aim: To show whether adding blood glucose to the National Early Warning Score (NEWS) parameters in a machine learning model predicts 30-day mortality more precisely than the standard NEWS in a prehospital setting. Methods: In this study, vital sign data prospectively collected from 3632 unselected prehospital patients in June 2015 were used to compare the standard NEWS to random forest models for…
254	2985	0	Not AI	Tang, Y. Li; J. Bisera; M. H. Weil; W.	An Algorithm Used for Ventricular Fibrillation Detection Without Interrupting Chest Compression	Journal Article	IEEE Transactions on Biomedical Engineering	Ventricular fibrillation (VF) is the primary arrhythmic event in the majority of patients suffering from sudden cardiac arrest. Attention has been focused on this particular rhythm since it is recognized that prompt therapy, especially electrical defibrillation, may lead to a successful outcome. However, current versions of automated external defibrillators (AEDs) mandate repetitive interruptions…
255	328	0	Not AI	Thang, N. D.; Karlson, B. W.; Sundstrom, B. W.; Karlsson, T.; Herlitz, J.	Pre-hospital prediction of death or cardiovascular complications during hospitalisation and death within one year in suspected acute coronary syndrome patients	Journal Article	INTERNATIONAL JOURNAL OF CARDIOLOGY	Objectives: To identify pre-hospital predictors of a) death or the development of cardiovascular complications during hospitalisation (primary objective) and b) all-cause death during one year of follow-up (secondary objective), in chest pain patients with suspected acute coronary syndrome (ACS). Methods: A prospective study that comprised patients in western Sweden, who were transported to hospi…
256	283	0	Not AI	Tierney, N. J.; Mira, A.; Reinhold, H. J.; Arbia, G.; Clifford, S.; Auricchio, A.; Moccetti, T.; Peluso, S.; Mengersen, K. L.	Evaluating health facility access using Bayesian spatial models and location analysis methods	Journal Article	PLOS ONE	Background Floating catchment methods have recently been applied to identify priority regions for Automated External Defibrillator (AED) deployment, to aid in improving Out of Hospital Cardiac Arrest (OHCA) survival. This approach models access as a supply-to-demand ratio for each area, targeting areas with high demand and low supply for AED placement. These methods incorporate spatial covariates…
257	2282	0	Not AI	Tierney, N. J.; Reinhold, H. J.; Mira, A.; Weiser, M.; Burkart, R.; Benvenuti, C.; Auricchio, A.	Novel relocation methods for automatic external defibrillator improve out-of-hospital cardiac arrest coverage under limited resources	Journal Article	Resuscitation	Background: Mathematical optimisation models have recently been applied to identify ideal Automatic External Defibrillator (AED) locations that maximise coverage of Out of Hospital Cardiac Arrest (OHCA). However, these fixed location models cannot relocate existing AEDs in a flexible way, and have nearly exclusively been applied to urban regions. We developed a flexible location model for AEDs, c…
258	716	1		Tignanelli, C. J.; Silverman, G. M.; Lindemann, E. A.; Trembley, A. L.; Gipson, J. C.; Beilman, G.; Lyng, J. W.; Finzel, R.; McEwan, R.; Knoll, B. C.; Pakhomov, S.; Melton, G. B.	Natural language processing of prehospital emergency medical services trauma records allows for automated characterization of treatment appropriateness	Journal Article	JOURNAL OF TRAUMA AND ACUTE CARE SURGERY	BACKGROUND Incomplete prehospital trauma care is a significant contributor to preventable deaths. Current databases lack timelines easily constructible of clinical events. Temporal associations and procedural indications are critical to characterize treatment appropriateness. Natural language processing (NLP) methods present a novel approach to bridge this gap. We sought to evaluate the efficacy …
259	36	0	Not AI	Tohira, H.; Fatovich, D.; Williams, T. A.; Bremner, A.; Arendts, G.; Rogers, I. R.; Celenza, A.; Mountain, D.; Cameron, P.; Sprivulis, P.; Ahern, T.; Finn, J.	Which patients should be transported to the emergency department? A perpetual prehospital dilemma	Journal Article	EMERGENCY MEDICINE AUSTRALASIA	Objective: To examine the ability of paramedics to identify patients who could be managed in the community and to identify predictors that could be used to accurately identify patients who should be transported to EDs. Methods: Lower acuity patients who were assessed by paramedics in the Perth metropolitan area in 2013 were studied. Paramedics prospectively indicated on the patient care record if…
260	241	1		Torres, N.; Trujillo, L.; Maldonado, Y.; Vera, C.	Correction of the travel time estimation for ambulances of the red cross Tijuana using machine learning	Journal Article	COMPUTERS IN BIOLOGY AND MEDICINE	This paper addresses the problem of estimating the response time to a medical emergency, specifically from the Red Cross of Tijuana (RCT), which provides most of the emergency medical services (EMS) in the city of Tijuana, Mexico. For institutions with low funding, such as the RCT, relying on free or open source mapping systems to estimate travel times is necessary but also error prone because th…
261	374	0	Not prehospital	Tripathy, R. K.; Sharma, L. N.; Dandapat, S.	Detection of Shockable Ventricular Arrhythmia using Variational Mode Decomposition	Journal Article	JOURNAL OF MEDICAL SYSTEMS	Ventricular tachycardia (VT) and ventricular fibrillation (VF) are shockable ventricular cardiac ailments. Detection of VT/VF is one of the important step in both automated external defibrillator (AED) and implantable cardioverter defibrillator (ICD) therapy. In this paper, we propose a new method for detection and classification of shockable ventricular arrhythmia (VT/VF) and non-shockable ventr…
262	518	0	Not AI	Tsai, Y. J.; Chang, K. W.; Yiang, G. T.; Lin, H. J.	Demand Forecast and Multi-Objective Ambulance Allocation	Journal Article	INTERNATIONAL JOURNAL OF PATTERN RECOGNITION AND ARTIFICIAL INTELLIGENCE	This study considers the two-fold dynamic ambulance allocation problem, which includes forecasting the distribution of Emergency Medical Service (EMS) requesters and allocating ambulances dynamically according to the predicted distribution of requesters. EMSs demand distribution forecasting is based on on-record historical demands. Subsequently, a multi-objective ambulance allocation model (MOAAM…
263	326	0	Not AI	Tsai, Y. J.; Lin, H. J.; Chi, P. W.; Lee, K. W.	Empirical Spatial Density-Based Emergency Medical Service Demand Forecast for Ambulance Allocation	Journal Article	ADVANCES IN DATA SCIENCE AND ADAPTIVE ANALYSIS	In a previous study, we solved the two-fold dynamic ambulance allocation problem, including forecasting the distribution of Emergency Medical Service (EMS) requesters and dynamically allocating ambulances according to the predicted distribution of requesters. In the definition of the coverage region, the Euclidean distance was used, which is not suitable for measuring the length of a route betwee…
264	293	1		Uchida, K.; Kouno, J.; Yoshimura, S.; Kinjo, N.; Sakakibara, F.; Araki, H.; Morimoto, T.	Development of Machine Learning Models to Predict Probabilities and Types of Stroke at Prehospital Stage: the Japan Urgent Stroke Triage Score Using Machine Learning (JUST-ML)	Journal Article	TRANSLATIONAL STROKE RESEARCH	In conjunction with recent advancements in machine learning (ML), such technologies have been applied in various fields owing to their high predictive performance. We tried to develop prehospital stroke scale with ML. We conducted multi-center retrospective and prospective cohort study. The training cohort had eight centers in Japan from June 2015 to March 2018, and the test cohort had 13 centers…
265	2850	0	Not prehospital	Unterkofler, A. Amann; R. Tratnig; K.	Detecting Ventricular Fibrillation by Time-Delay Methods	Journal Article	IEEE Transactions on Biomedical Engineering	A pivotal component in automated external defibrillators (AEDs) is the detection of ventricular fibrillation (VF) by means of appropriate detection algorithms. In scientific literature there exists a wide variety of methods and ideas for handling this task. These algorithms should have a high detection quality, be easily implementable, and work in realtime in an AED. Testing of these algorithms s…
266	91	1		Urteaga, J.; Aramendi, E.; Elola, A.; Irusta, U.; Idris, A.	A Machine Learning Model for the Prognosis of Pulseless Electrical Activity during Out-of-Hospital Cardiac Arrest	Journal Article	ENTROPY	Pulseless electrical activity (PEA) is characterized by the disassociation of the mechanical and electrical activity of the heart and appears as the initial rhythm in 20-30% of out-of-hospital cardiac arrest (OHCA) cases. Predicting whether a patient in PEA will convert to return of spontaneous circulation (ROSC) is important because different therapeutic strategies are needed depending on the ty…
267	832	0	Not AI	Veldhuis, L. I.; Hollmann, M. W.; Kooij, F. O.; Ridderikhof, M. L.	A pre-hospital risk score predicts critical illness in non-trauma patients transported by ambulance to a Dutch tertiary referral hospital	Journal Article	SCANDINAVIAN JOURNAL OF TRAUMA RESUSCITATION & EMERGENCY MEDICINE	Background Early pre-hospital identification of critically ill patients reduces morbidity and mortality. To identify critically ill non-traumatic and non-cardiac arrest patients, a pre-hospital risk stratification tool was previously developed in the United States. The aim of this study was to investigate the accuracy of this tool in a Dutch Emergency Department. Methods This retrospective study …
268	111	0	Not AI	Venema, E.; Lingsma, H. F.; Chalos, V.; Mulder, Mjhl; Lahr, M. M. H.; van der Lugt, A.; van Es, Acgm; Steyerberg, E. W.; Hunink, M. G. M.; Dippel, D. W. J.; Roozenbeek, B.	Personalized Prehospital Triage in Acute Ischemic Stroke A Decision-Analytic Model	Journal Article	STROKE	Background and Purpose-Direct transportation to a center with facilities for endovascular treatment might be beneficial for patients with acute ischemic stroke, but it can also cause harm by delay of intravenous treatment. Our aim was to determine the optimal prehospital transportation strategy for individual patients and to assess which factors influence this decision. Methods-We constructed a d…
269	234	0	Not prehospital	Wang, J. A.; Zhang, J. G.; Gong, X. X.; Zhang, W. H.; Zhou, Y.; Lou, M.	Prediction of large vessel occlusion for ischaemic stroke by using the machine learning model random forests	Journal Article	STROKE AND VASCULAR NEUROLOGY	Backgrounds The timely identification of large vessel occlusion (LVO) in the prehospital stage is extremely important given the disease morbidity and narrow time window for intervention. The current evaluation strategies still remain challenging. The goal of this study was to develop a machine learning (ML) model to predict LVO using prehospital accessible data. Methods Consecutive acute ischaemi…
270	4370	0	Not AI	Woisetschläger, C.; Kittler, H.; Oschatz, E.; Bur, A.; Lang, W.; Waldenhofer, U.; Laggner, A. N.; Hirschl, M. M.	Out-of-hospital diagnosis of cerebral infarction versus intracranial hemorrhage	Journal Article	Intensive Care Med	OBJECTIVE: To establish a model based on clinical and anamnestic data easily available in the out-of-hospital setting, which facilitates the differential diagnosis between cerebral infarction and intracranial hemorrhage. DESIGN: Retrospective study that simulates a prospective approach. SETTING: Emergency Department of the University Hospital in Vienna, Austria. PATIENTS AND PARTICIPANTS: Data of…
271	917	1		Yang, L.; Liu, Q. Q.; Zhao, Q. L.; Zhu, X. M.; Wang, L.	Machine learning is a valid method for predicting prehospital delay after acute ischemic stroke	Journal Article	BRAIN AND BEHAVIOR	Objectives This study aimed to identify the influencing factors associated with long onset-to-door time and establish predictive models that could help to assess the probability of prehospital delay in populations with a high risk for stroke. Materials and Methods Patients who were diagnosed with acute ischemic stroke (AIS) and hospitalized between 1 November 2018 and 31 July 2019 were interviewe…
272	238	1		Yang, Z. J.; Yang, Z. G.; Lu, W. P.; Harrison, R. G.; Eftestol, T.; Steen, P. A.	A probabilistic neural network as the predictive classifier of out-of-hospital defibrillation outcomes	Journal Article	RESUSCITATION	Introduction: Although modern defibrillators are nearly always successful in terminating ventricular fibrillation (VF), multiple defibrillation attempts are usually required to achieve return of spontaneous circulation (ROSC). This is potentially deleterious as cardiopulmonary resuscitation (CPR) must be discontinued during each defibrillation attempt which causes deterioration in the heart muscl…
273	35	1		Yasuda, T.; Yamada, Y.; Hamatsu, F.; Hamagami, T.	A call triage support system for emergency medical service using multiple random forests	Journal Article	IEEJ TRANSACTIONS ON ELECTRICAL AND ELECTRONIC ENGINEERING	This paper proposes a call triage system for emergency medical service with multiple random forests (RFs). A call triage is an operation to determine the level of first-aid service quality required based on the severity and urgency of a victim. The aim is to achieve higher overall performance and clarify the method for deciding the determination thresholds while simultaneously achieving both fail…
274	1067	0	Not AI	Zeineddin, A.; Hu, P.; Yang, S. M.; Floccare, D.; Lin, C. Y.; Scalea, T. M.; Kozar, R. A.	Prehospital continuous vital signs predict need for resuscitative endovascular balloon occlusion of the aorta and resuscitative thoracotomy prehospital continuous vital signs predict resuscitative endovascular balloon occlusion of the aorta	Journal Article	JOURNAL OF TRAUMA AND ACUTE CARE SURGERY
275	2935	1		Zhou, H. Huang; M. Jiang; Z. Ding; M.	Forecasting Emergency Calls With a Poisson Neural Network-Based Assemble Model	Journal Article	IEEE Access	Forecasting emergency calls are of great importance in practice. By forecasting the occurrence of unfortunate events, we can learn from these events and further prevent their occurrence in the future. However, because of the uncertainty of event occurrences, it is hard to guarantee their prediction accuracy. In this paper, a combined model, which consists of two parts, is proposed. The first part…
276	1017	0	Not AI	Zhou, Z. Y.; Matteson, D. S.	PREDICTING MELBOURNE AMBULANCE DEMAND USING KERNEL WARPING	Journal Article	ANNALS OF APPLIED STATISTICS
277	579	0	Not AI	Zhou, Z. Y.; Matteson, D. S.; Woodard, D. B.; Henderson, S. G.; Micheas, A. C.	A Spatio-Temporal Point Process Model for Ambulance Demand	Journal Article	JOURNAL OF THE AMERICAN STATISTICAL ASSOCIATION	Ambulance demand estimation at fine time and location scales is critical for fleet management and dynamic deployment. We are motivated by the problem of estimating the spatial distribution of ambulance demand in Toronto, Canada, as it changes over discrete 2 hr intervals. This large-scale dataset is sparse at the desired temporal resolutions and exhibits location-specific serial dependence, daily…
			Not AI	107
			Not prehospital	47
			Not original research	8
			Conference abstracts	9
			Duplicates	1
				172
