# Supplementary material for: Artificial intelligence and machine learning in prehospital emergency care: A scoping review
Source: iScience. 2023 Jul 17;26(8):107407. doi: 10.1016/j.isci.2023.107407 (PMC10440716; doi:10.1016/j.isci.2023.107407)
Supplement: Table S4. Information extracted from included articles, related to Table 1 [file mmc3.xlsx]

## Sheet: Final data for python
Index	Record ID	Title	Author		Application	Year published	USA	Sweden	Netherlands	Austria	France	Norway	UK	Denmark	Canada	China	Czech Republic	Finland	Japan	Greece	Italy	Ireland	Korea	Hong Kong	Germany	Mexico	South Africa	Taiwan	Spain	Slovenia	Singapore	AI type	Comparator	AI superior?	Feature selection used?	Study type	Study design	TRIPOD	ECG	Audio	EHR (demographics, PHx, etc.)	Text	Other investigations	Public/government data	Temporal/Seasonal	GIS	Image	Video	Vital signs
1	363	Automated identification of shockable and non-shockable life-threatening ventricular arrhythmias using convolutional neural network	Acharya, U. R.; Fujita, H.; Oh, S. L.; Raghavendra, U.; Tan, J. H.; Adam, M.; Gertych, A.; Hagiwara, Y.		CPR/AED optimisation	2017	1	0	0	0	0	0	0	0	0	0	0	0	0	0	0	0	0	0	0	0	0	0	0	0	0	Neural network	None	-	0	Development + validation	Retrospective cohort	1B	1	0	0	0	0	0	0	0	0	0	0
2	310	Identification of Non-Fatal Opioid Overdose Cases Using 9-1-1 Computer Assisted Dispatch and Prehospital Patient Clinical Record Variables	Ajumobi, O.; Verdugo, S. R.; Labus, B.; Reuther, P.; Lee, B.; Koch, B.; Davidson, P. J.; Wagner, K. D.		EMS triage/Outcome prediction	2021	1	0	0	0	0	0	0	0	0	0	0	0	0	0	0	0	0	0	0	0	0	0	0	0	0	Random forest	None	-	0	Development	Retrospective cohort	1A	0	1	1	0	0	0	0	0	0	0	0
3	297	Identifying the relative importance of predictors of survival in out of hospital cardiac arrest: a machine learning study	Al-Dury, N.; Ravn-Fischer, A.; Hollenberg, J.; Israelsson, J.; Nordberg, P.; Stromsoe, A.; Axelsson, C.; Herlitz, J.; Rawshani, A.		EMS triage/Outcome prediction	2020	0	1	0	0	0	0	0	0	0	0	0	0	0	0	0	0	0	0	0	0	0	0	0	0	0	Random forest	None	-	0	Predictor finding	Retrospective cohort	1B	1	0	1	0	0	0	0	0	0	0	0
4	224	A Machine Learning Framework for Pulse Detection During Out-of-Hospital Cardiac Arrest	Alonso, E.; Irusta, U.; Aramendi, E.; Daya, M. R.		CPR/AED optimisation	2020	1	0	0	0	0	0	0	0	0	0	0	0	0	0	0	0	0	0	0	0	0	0	0	0	0	Support vector machine	None	-	0	Development + validation	Retrospective cohort	1B	1	0	0	0	1	0	0	0	0	0	0
5	1997	Machine learning-based prediction of acute coronary syndrome using only the pre-hospital 12-lead electrocardiogram	Al-Zaiti, S.; Besomi, L.; Bouzid, Z.; Faramand, Z.; Frisch, S.; Martin-Gill, C.; Gregg, R.; Saba, S.; Callaway, C.; Sejdic, E.		ECG interpretation	2020	1	0	0	0	0	0	0	0	0	0	0	0	0	0	0	0	0	0	0	0	0	0	0	0	0	Combined	Human comparator	Yes	0	Development + validation	Retrospective cohort	1B	1	0	0	0	0	0	0	0	0	0	0
6	197	The Feasibility of Using Machine Learning to Classify Calls to South African Emergency Dispatch Centres According to Prehospital Diagnosis, by Utilising Caller Descriptions of the Incident	Anthony, T.; Mishra, A. K.; Stassen, W.; Son, J.		EMS triage/Outcome prediction	2021	0	0	0	0	0	0	0	0	0	0	0	0	0	0	0	0	0	0	0	0	1	0	0	0	0	Comparison	None	-	0	Development + validation	Retrospective cohort	1B	0	0	0	1	0	0	0	0	0	0	0
7	380	Preserving Geo-Indistinguishability of the Emergency Scene to Predict Ambulance Response Time	Arcolezi, H.; Cerna, S.; Guyeux, C.; Couchot, J. F.		Ambulance/EMS dispatch	2021	0	0	0	0	1	0	0	0	0	0	0	0	0	0	0	0	0	0	0	0	0	0	0	0	0	Comparison	None	-	1	Development + validation	Retrospective cohort	2B	0	0	0	1	0	0	0	0	0	0	0
8	46	Effect of Machine Learning on Dispatcher Recognition of Out-of-Hospital Cardiac Arrest During Calls to Emergency Medical Services A Randomized Clinical Trial	Blomberg, S. N.; Christensen, H. C.; Lippert, F.; Ersboll, A. K.; Torp-Petersen, C.; Sayre, M. R.; Kudenchuk, P. J.; Folke, F.		EMS triage/Outcome prediction	2021	0	0	0	0	0	0	0	1	0	0	0	0	0	0	0	0	0	0	0	0	0	0	0	0	0	Combined	Human comparator	Unsure	0	Validation only	Randomised controlled trial	4	0	1	0	1	0	0	0	0	0	0	0
9	65	Machine learning as a supportive tool to recognize cardiac arrest in emergency calls	Blomberg, S. N.; Folke, F.; Ersboll, A. K.; Christensen, H. C.; Torp-Pedersen, C.; Sayre, M. R.; Counts, C. R.; Lippert, F. K.		EMS triage/Outcome prediction	2019	0	0	0	0	0	0	0	1	0	0	0	0	0	0	0	0	0	0	0	0	0	0	0	0	0	Combined	Human comparator	Yes	0	Validation only	Retrospective cohort	4	0	1	0	1	0	0	0	0	0	0	0
10	1768	Novel ECG features and machine learning to optimize culprit lesion detection in patients with suspected acute coronary syndrome	Bouzid, Z.; Faramand, Z.; Gregg, R. E.; Helman, S.; Martin-Gill, C.; Saba, S.; Callaway, C.; Sejdic, E.; Al-Zaiti, S.		ECG interpretation	2021	1	0	0	0	0	0	0	0	0	0	0	0	0	0	0	0	0	0	0	0	0	0	0	0	0	Random forest	Non-AI statistical models	Yes	1	Development + validation	Prospective cohort	1B	1	0	0	0	0	0	0	0	0	0	0
11	181	Machine learning can support dispatchers to better and faster recognize out-of-hospital cardiac arrest during emergency calls: A retrospective study	Byrsell, F.; Claesson, A.; Ringh, M.; Svensson, L.; Jonsson, M.; Nordberg, P.; Forsberg, S.; Hollenberg, J.; Nord, A.		EMS triage/Outcome prediction	2021	0	1	0	0	0	0	0	0	0	0	0	0	0	0	0	0	0	0	0	0	0	0	0	0	0	Combined	Human comparator	Yes	0	Validation only	Retrospective cohort	4	0	1	0	1	0	0	0	0	0	0	0
12	655	On Scene Injury Severity Prediction (OSISP) machine learning algorithms for motor vehicle crash occupants in US	Candefjord, S.; Muhammad, A. S.; Bangalore, P.; Buendia, R.		EMS triage/Outcome prediction	2021	1	0	0	0	0	0	0	0	0	0	0	0	0	0	0	0	0	0	0	0	0	0	0	0	0	Neural network	None	-	1	Development + validation	Retrospective cohort	1B	0	0	1	0	0	0	0	0	0	0	0
13	228	Machine learning-based forecasting of firemen ambulances' turnaround time in hospitals, considering the COVID-19 impact	Cerna, S.; Arcolezi, H. H.; Guyeux, C.; Royer-Fey, G.; Chevallier, C.		Ambulance/EMS dispatch	2021	0	0	0	0	1	0	0	0	0	0	0	0	0	0	0	0	0	0	0	0	0	0	0	0	0	Comparison	None	-	0	Development + validation	Retrospective cohort	2B	0	0	1	0	0	1	0	0	0	0	0
14	586	Contactless cardiac arrest detection using smart devices	Chan, J.; Rea, T.; Gollakota, S.; Sunshine, J. E.		Remote monitoring	2019	1	0	0	0	0	0	0	0	0	0	0	0	0	0	0	0	0	0	0	0	0	0	0	0	0	Combined	None	-	1	Development + validation	Retrospective cohort	1B	0	1	0	0	0	0	0	0	0	0	0
15	190	Demand Forecast Using Data Analytics for the Preallocation of Ambulances	Chen, A. Y.; Lu, T. Y.; Ma, M. H. M.; Sun, W. Z.		Ambulance demand	2016	0	0	0	0	0	0	0	0	0	0	0	0	0	0	0	0	0	0	0	0	0	1	0	0	0	Comparison	None	-	0	Development + validation	Retrospective cohort	2B	0	0	1	0	0	1	0	0	0	0	0
16	464	Novel Prehospital Prediction Mode of Large Vessel Occlusion Using Artificial Neural Network	Chen, Z. C.; Zhang, R. T.; Xu, F. Z.; Gong, X. X.; Shi, F. N.; Zhang, M. X.; Lou, M.		EMS triage/Outcome prediction	2018	0	0	0	0	0	0	0	0	0	1	0	0	0	0	0	0	0	0	0	0	0	0	0	0	0	Neural network	Clinical decision tools	Yes	0	Development + validation	Retrospective cohort	1B	0	0	1	0	0	0	0	0	0	0	0
17	128	Machine learning-based dispatch of drone-delivered defibrillators for out-of-hospital cardiac arrest	Chu, J.; Leung, K. H. B.; Snobelen, P.; Nevils, G.; Drennan, I. R.; Cheskes, S.; Chan, T. C. Y.		Ambulance/EMS dispatch	2021	0	0	0	0	0	0	0	0	1	0	0	0	0	0	0	0	0	0	0	0	0	0	0	0	0	Neural network	Others	Yes	0	Development + validation	Retrospective cohort	1B	0	0	0	0	0	0	1	1	0	0	0
18	522	A method to predict ventricular fibrillation shock outcome during chest compressions	Coult, J.; Rea, T. D.; Blackwood, J.; Kudenchuk, P. J.; Liu, C. G.; Kwok, H.		EMS triage/Outcome prediction	2021	1	0	0	0	0	0	0	0	0	0	0	0	0	0	0	0	0	0	0	0	0	0	0	0	0	Support vector machine	Other AI	Yes	0	Development + validation	Retrospective cohort	2A	1	0	0	0	0	0	0	0	0	0	0
19	4149	Machine Learning Automated Detection of Large Vessel Occlusion From Mobile Stroke Unit Computed Tomography Angiography	Czap, A. L.; Bahr-Hosseini, M.; Singh, N.; Yamal, J. M.; Nour, M.; Parker, S.; Kim, Y.; Restrepo, L.; Abdelkhaleq, R.; Salazar-Marioni, S.; Phan, K.; Bowry, R.; Rajan, S. S.; Grotta, J. C.; Saver, J. L.; Giancardo, L.; Sheth, S. A.		EMS triage/Outcome prediction	2021	1	0	0	0	0	0	0	0	0	0	0	0	0	0	0	0	0	0	0	0	0	0	0	0	0	Neural Network	None	-	0	Development + validation	Retrospective cohort	3	0	0	0	0	0	0	0	0	1	0	0
20	7	Air medical response to traumatic brain injury: A computer learning algorithm analysis	Davis, D. P.; Peay, J.; Good, B.; Sise, M. J.; Kennedy, F.; Eastman, A. B.; Velky, T.; Hoyt, D. B.		Ambulance/EMS dispatch	2008	1	0	0	0	0	0	0	0	0	0	0	0	0	0	0	0	0	0	0	0	0	0	0	0	0	Comparison	None	-	0	Development + validation	Retrospective cohort	2A	0	0	1	0	0	0	0	0	0	0	1
21	496	The impact of prehospital endotracheal intubation on outcome in moderate to severe traumatic brain injury	Davis, D. P.; Peay, J.; Sise, M. J.; Vilke, G. M.; Kennedy, F.; Eastman, A. B.; Velky, T.; Hoyt, D. B.		Treatment decision support	2005	1	0	0	0	0	0	0	0	0	0	0	0	0	0	0	0	0	0	0	0	0	0	0	0	0	Neural network	None	-	0	Development + validation	Retrospective cohort	2A	0	0	1	0	0	0	0	0	0	0	0
22	56	Generating a spatial coverage plan for the emergency medical service on a regional scale: Empirical versus random forest modelling approach	Dolejs, M.; Purchard, J.; Javorcak, A.		Ambulance/EMS dispatch	2020	0	0	0	0	0	0	0	0	0	0	1	0	0	0	0	0	0	0	0	0	0	0	0	0	0	Combined	Non-AI statistical models	Yes	0	Development + validation	Retrospective cohort	1B	0	0	0	0	0	1	0	1	0	0	0
23	1033	Prehospital triage of acute aortic syndrome using a machine learning algorithm	Duceau, B.; Alsac, J. M.; Bellenfant, F.; Mailloux, A.; Champigneulle, B.; Fave, G.; Neuschwander, A.; El Batti, S.; Cholley, B.; Achouh, P.; Pirracchio, R.		EMS triage/Outcome prediction	2020	0	0	0	0	1	0	0	0	0	0	0	0	0	0	0	0	0	0	0	0	0	0	0	0	0	Combined	None	-	0	Development + validation	Retrospective cohort	1B	0	0	1	0	0	0	0	0	0	0	1
24	103	Multimodal Algorithms for the Classification of Circulation States During Out-of-Hospital Cardiac Arrest	Elola, A.; Aramendi, E.; Irusta, U.; Berve, P. O.; Wik, L.		CPR/AED Optimisation	2021	0	0	0	0	0	1	0	0	0	0	0	0	0	0	0	0	0	0	0	0	0	0	0	0	0	Random forest	Other AI	Yes	1	Development + validation	Retrospective cohort	1B	1	0	0	0	1	0	0	0	0	0	0
25	149	ECG-based pulse detection during cardiac arrest using random forest classifier	Elola, A.; Aramendi, E.; Irusta, U.; Del Ser, J.; Alonso, E.; Daya, M.		CPR/AED Optimisation	2019	1	0	0	0	0	0	0	0	0	0	0	0	0	0	0	0	0	0	0	0	0	0	0	0	0	Random forest	Other AI	Yes	0	Development + validation	Retrospective cohort	1B	1	0	0	0	0	0	0	0	0	0	0
26	49	Deep Neural Networks for ECG-Based Pulse Detection during Out-of-Hospital Cardiac Arrest	Elola, A.; Aramendi, E.; Irusta, U.; Picon, A.; Alonso, E.; Owens, P.; Idris, A.		CPR/AED Optimisation	2019	1	0	0	0	0	0	0	0	0	0	0	0	0	0	0	0	0	0	0	0	0	0	0	0	0	Neural network	Other AI	Yes	0	Development + validation	Retrospective cohort	2A	1	0	0	0	0	0	0	0	0	0	0
27	50	Towards the Prediction of Rearrest during Out-of-Hospital Cardiac Arrest	Elola, A.; Aramendi, E.; Rueda, E.; Irusta, U.; Wang, H.; Idris, A.		CPR/AED Optimisation	2020	1	0	0	0	0	0	0	0	0	0	0	0	0	0	0	0	0	0	0	0	0	0	0	0	0	Random forest	None	-	1	Development + validation	Retrospective cohort	1B	1	0	0	0	0	0	0	0	0	0	0
28	3727	Deep ensemble multitask classification of emergency medical call incidents combining multimodal data improves emergency medical dispatch	Ferri, P.; Sáez, C.; Félix-De Castro, A.; Juan-Albarracín, J.; Blanes-Selva, V.; Sánchez-Cuesta, P.; García-Gómez, J. M.		EMS triage/Outcome prediction	2021	0	0	0	0	0	0	0	0	0	0	0	0	0	0	0	0	0	0	0	0	0	0	1	0	0	Neural network	Clinical decision tools	Yes	0	Development + validation	Retrospective cohort	2A	0	0	1	1	0	0	0	0	0	0	0
29	321	Machine Learning Techniques for the Detection of Shockable Rhythms in Automated External Defibrillators	Figuera, C.; Irusta, U.; Morgado, E.; Aramendi, E.; Ayala, U.; Wik, L.; Kramer-Johansen, J.; Eftestol, T.; Alonso-Atienza, F.		CPR/AED optimisation	2016	0	1	0	0	0	1	1	0	0	0	0	0	0	0	0	0	0	0	0	0	0	0	0	0	0	Comparison	None	-	1	Development + validation	Retrospective cohort	2A	1	0	0	0	0	0	0	0	0	0	0
30	60	Tree-based algorithm for prehospital triage of polytrauma patients	Follin, A.; Jacqmin, S.; Chhor, V.; Bellenfant, F.; Robin, S.; Guinvarc'h, A.; Thomas, F.; Loeb, T.; Mantz, J.; Pirracchio, R.		EMS triage/Outcome prediction	2016	0	0	0	0	1	0	0	0	0	0	0	0	0	0	0	0	0	0	0	0	0	0	0	0	0	Decision-tree	Clinical decision tools	Yes	0	Development + validation	Retrospective cohort	2B	0	0	1	0	0	0	0	0	0	0	0
31	587	An artificial neural network to safely reduce the number of ambulance ECGs transmitted for physician assessment in a system with prehospital detection of ST elevation myocardial infarction	Forberg, J. L.; Khoshnood, A.; Green, M.; Ohlsson, M.; Bjork, J.; Jovinge, S.; Edenbrandt, L.; Ekelund, U.		ECG Interpretation	2012	0	1	0	0	0	0	0	0	0	0	0	0	0	0	0	0	0	0	0	0	0	0	0	0	0	Neural network	None	-	0	Validation only	Prospective cohort	4	1	0	0	0	0	0	0	0	0	0	0
32	1	Decision-tree model for predicting outcomes after out-of-hospital cardiac arrest in the emergency department	Goto, Y.; Maeda, T.; Goto, Y.		EMS triage/Outcome prediction	2013	0	0	0	0	0	0	0	0	0	0	0	0	1	0	0	0	0	0	0	0	0	0	0	0	0	Decision-tree	None	-	0	Development + validation	Prospective cohort	2B	0	0	1	0	0	0	0	0	0	0	0
33	11	Decision tree model for predicting long-term outcomes in children with out-of-hospital cardiac arrest: a nationwide, population-based observational study	Goto, Y.; Maeda, T.; Nakatsu-Goto, Y.		EMS triage/Outcome prediction	2014	0	0	0	0	0	0	0	0	0	0	0	0	1	0	0	0	0	0	0	0	0	0	0	0	0	Decision-tree	None	-	0	Development + validation	Prospective cohort	2B	0	0	1	0	0	0	0	0	0	0	0
34	127	Where will the next emergency event occur? Predicting ambulance demand in emergency medical services using artificial intelligence	Grekousis, G.; Liu, Y.		Ambulance demand	2019	0	0	0	0	0	0	0	0	0	0	0	0	0	1	0	0	0	0	0	0	0	0	0	0	0	Neural network	None	-	0	Development + validation	Retrospective cohort	2A	0	0	0	0	0	0	1	1	0	0	0
35	388	Analyzing High-Risk Emergency Areas with GIS and Neural Networks: The Case of Athens, Greece	Grekousis, G.; Photis, Y. N.		Ambulance demand	2019	0	0	0	0	0	0	0	0	0	0	0	0	0	1	0	0	0	0	0	0	0	0	0	0	0	Neural network	None	-	0	Development + validation	Retrospective cohort	2B	0	0	0	0	0	0	0	1	0	0	0
36	410	Deep Neural Network Approach for Continuous ECG-Based Automated External Defibrillator Shock Advisory System During Cardiopulmonary Resuscitation	Hajeb-M, S.; Cascella, A.; Valentine, M.; Chon, K. H.		CPR/AED optimisation	2020	1	0	0	0	0	0	0	0	0	0	0	0	0	0	0	0	0	0	0	0	0	0	0	0	0	Mixed models	None	-	0	Development + validation	Retrospective cohort	1B	1	0	0	0	0	0	0	0	0	0	0
37	98	A machine learning based model for Out of Hospital cardiac arrest outcome classification and sensitivity analysis	Harford, S.; Darabi, H.; Del Rios, M.; Majumdar, S.; Karim, F.; Vanden Hoek, T.; Erwin, K.; Watson, D. P.		EMS triage/Outcome prediction	2019	1	0	0	0	0	0	0	0	0	0	0	0	0	0	0	0	0	0	0	0	0	0	0	0	0	Comparison	None	-	0	Development + validation	Prospective cohort	2A	0	0	1	0	0	0	0	0	0	0	0
38	107	A prehospital diagnostic algorithm for strokes using machine learning: a prospective observational study	Hayashi, Y.; Shimada, T.; Hattori, N.; Shimazui, T.; Yoshida, Y.; Miura, R. E.; Yamao, Y.; Abe, R.; Kobayashi, E.; Iwadate, Y.; Nakada, T. A.		EMS triage/Outcome prediction	2021	0	0	0	0	0	0	0	0	0	0	0	0	1	0	0	0	0	0	0	0	0	0	0	0	0	Comparison	None	-	0	Development + validation	Prospective cohort	2A	0	0	1	0	0	0	0	0	0	0	0
39	106	Combining multiple ECG features does not improve prediction of defibrillation outcome compared to single features in a large population of out-of-hospital cardiac arrests	He, M.; Gong, Y. S.; Li, Y. Q.; Mauri, T.; Fumagalli, F.; Bozzola, M.; Cesana, G.; Latini, R.; Pesenti, A.; Ristagno, G.		EMS triage/Outcome prediction	2015	0	0	0	0	0	0	0	0	0	0	0	0	0	0	1	0	0	0	0	0	0	0	0	0	0	Comparison	None	-	0	Predictor finding	Retrospective cohort	2A	1	0	0	0	0	0	0	0	0	0	0
40	110	Combining Amplitude Spectrum Area with Previous Shock Information Using Neural Networks Improves Prediction Performance of Defibrillation Outcome for Subsequent Shocks in Out-Of-Hospital Cardiac Arrest Patients	He, M.; Lu, Y. B.; Zhang, L.; Zhang, H. H.; Gong, Y. S.; Li, Y. Q.		EMS triage/Outcome prediction	2016	0	0	0	0	0	0	0	0	0	1	0	0	0	0	0	0	0	0	0	0	0	0	0	0	0	Neural network	None	-	0	Development + validation	Retrospective cohort	2A	1	0	1	0	0	0	0	0	0	0	0
41	26	Early outcome prediction for out-of-hospital cardiac arrest with initial shockable rhythm using machine learning models	Hirano, Y.; Kondo, Y.; Sueyoshi, K.; Okamoto, K.; Tanaka, H.		EMS triage/Outcome prediction	2020	0	0	0	0	0	0	0	0	0	0	0	0	1	0	0	0	0	0	0	0	0	0	0	0	0	Comparison	None	-	0	Development + validation	Retrospective cohort	2B	0	0	1	0	0	0	0	0	0	0	0
42	2155	Empirical mode decomposition based ECG features in classifying and tracking ventricular arrhythmias	Hotradat, M.; Balasundaram, K.; Masse, S.; Nair, K.; Nanthakumar, K.; Umapathy, K.		CPR/AED optimisation	2019	1	0	0	0	0	0	0	0	0	0	0	0	0	0	0	0	0	0	0	0	0	0	0	0	0	Linear classifier	None	-	0	Development + validation	Retrospective cohort	1B	1	0	0	0	0	0	0	0	0	0	0
43	92	Rhythm Analysis during Cardiopulmonary Resuscitation Using Convolutional Neural Networks	Isasi, I.; Irusta, U.; Aramendi, E.; Eftestol, T.; Kramer-Johansen, J.; Wik, L.		CPR/AED optimisation	2020	0	1	0	0	0	1	1	0	0	0	0	0	0	0	0	0	0	0	0	0	0	0	0	0	0	Combined	Other AI	Yes	1	Development + validation	Prospective cohort	1B	1	0	0	0	0	0	0	0	0	0	0
44	1030	Shock decision algorithm for use during load distributing band cardiopulmonary resuscitation	Isasi, I.; Irusta, U.; Aramendi, E.; Olsen, J. A.; Wik, L.		CPR/AED optimisation	2021	1	0	1	1	0	0	0	0	0	0	0	0	0	0	0	0	0	0	0	0	0	0	0	0	0	Support vector machine	Other AI	Yes	1	Development + validation	Prospective cohort	2A	1	0	0	0	0	0	0	0	0	0	0
45	2164	A Machine Learning Shock Decision Algorithm for Use During Piston-Driven Chest Compressions	Isasi, I.; Irusta, U.; Elola, A.; Aramendi, E.; Ayala, U.; Alonso, E.; Kramer-Johansen, J.; Eftestol, T.		CPR/AED optimisation	2019	0	0	0	0	0	1	0	0	0	0	0	0	0	0	0	0	0	0	0	0	0	0	0	0	0	Support vector machine	Other AI	Yes	1	Development + validation	Prospective cohort	1B	1	0	0	0	0	0	0	0	0	0	0
46	239	Automatic Cardiac Rhythm Classification With Concurrent Manual Chest Compressions	Isasi, I.; Irusta, U.; Rad, A. B.; Aramendi, E.; Zabihi, M.; Eftestol, T.; Kramer-Johansen, J.; Wik, L.		CPR/AED optimisation	2019	0	1	0	0	0	1	1	0	0	0	0	0	0	0	0	0	0	0	0	0	0	0	0	0	0	Random forest	None	-	1	Development + validation	Retrospective cohort	1B	1	0	0	0	0	0	0	0	0	0	0
47	423	Predicting defibrillation success in out-of-hospital cardiac arrested patients: Moving beyond feature design	Ivanovic, M. D.; Hannink, J.; Ring, M.; Baronio, F.; Vukcevic, V.; Hadzievski, L.; Eskofier, B.		EMS triage/Outcome prediction	2020	0	0	0	0	0	0	0	0	0	0	0	0	0	0	1	0	0	0	0	0	0	0	0	0	0	Neural network	Other AI	Yes	0	Development + validation	Retrospective cohort	1B	1	0	0	0	0	0	0	0	0	0	0
48	20	ECG derived feature combination versus single feature in predicting defibrillation success in out-of-hospital cardiac arrested patients	Ivanovic, M. D.; Ring, M.; Baronio, F.; Calza, S.; Vukcevic, V.; Hadzievski, L.; Maluckov, A.; Eskofier, B.		EMS triage/Outcome prediction	2018	0	0	0	0	0	0	0	0	0	0	0	0	0	0	1	0	0	0	0	0	0	0	0	0	0	Comparison	None	-	0	Predictor finding	Retrospective cohort	1B	1	0	0	0	0	0	0	0	0	0	0
49	230	Automatic Detection of Ventilations During Mechanical Cardiopulmonary Resuscitation	Jaureguibeitia, X.; Irusta, U.; Aramendi, E.; Owens, P. C.; Wang, H. E.; Idris, A. H.		CPR/AED optimisation	2020	1	0	0	0	0	0	0	0	0	0	0	0	0	0	0	0	0	0	0	0	0	0	0	0	0	Random forest	None	-	0	Development + validation	Retrospective cohort	1B	1	0	0	0	0	0	0	0	0	0	0
50	352	Shock Decision Algorithms for Automated External Defibrillators Based on Convolutional Networks	Jaureguibeitia, X.; Zubia, G.; Irusta, U.; Aramendi, E.; Chicote, B.; Alonso, D.; Larrea, A.; Corcuera, C.		CPR/AED optimisation	2020	0	0	0	0	0	0	0	0	0	0	0	0	0	0	0	0	0	0	0	0	0	0	1	0	0	Neural network	Other AI	Yes	0	Development + validation	Retrospective cohort	1B	1	0	0	0	0	0	0	0	0	0	0
51	94	Optimization of End-to-End Convolutional Neural Networks for Analysis of Out-of-Hospital Cardiac Arrest Rhythms during Cardiopulmonary Resuscitation	Jekova, I.; Krasteva, V.		CPR/AED optimisation	2021	0	0	0	1	0	0	0	0	0	0	0	0	0	0	0	0	0	0	0	0	0	0	0	0	0	Neural network	Other AI	Unclear	0	Development + validation	Retrospective cohort	3	1	0	0	0	0	0	0	0	0	0	0
52	37	Ensembled neural networks applied to modeling survival rate for the patients with out-of-hospital cardiac arrest	Jiang, Y. J.; Ma, M. H. M.; Sun, W. Z.; Chang, K. W.; Abbod, M. F.; Shieh, J. S.		EMS triage/Outcome prediction	2012	0	0	0	0	0	0	0	0	0	0	0	0	0	0	0	0	0	0	0	0	0	1	0	0	0	Neural network	None	-	0	Development + validation	Retrospective cohort	2B	0	0	1	0	0	0	0	0	0	0	0
53	123	Predicting Emergency Medical Service Demand With Bipartite Graph Convolutional Networks	Jin, R. D.; Xia, T. Q.; Liu, X.; Murata, T.; Kim, K. S.		Ambulance demand	2021	0	0	0	0	0	0	0	0	0	0	0	0	1	0	0	0	0	0	0	0	0	0	0	0	0	Neural network	Other AI	Yes	0	Development + validation	Retrospective cohort	2A	0	0	1	0	0	0	0	0	0	0	0
54	12	Artificial intelligence algorithm to predict the need for critical care in prehospital emergency medical services	Kang, D. Y.; Cho, K. J.; Kwon, O.; Kwon, J. M.; Jeon, K. H.; Park, H.; Lee, Y.; Park, J.; Oh, B. H.		EMS triage/Outcome prediction	2020	0	0	0	0	0	0	0	0	0	0	0	0	0	0	0	0	1	0	0	0	0	0	0	0	0	Neural network	Clinical decision tools	Yes	0	Development + validation	Retrospective cohort	2B	0	0	1	0	0	0	0	0	0	0	1
55	24	Spatial analysis and data mining techniques for identifying risk factors of Out-of-Hospital Cardiac Arrest	Kao, J. H.; Chan, T. C.; Lai, F. P.; Lin, B. C.; Sun, W. Z.; Chang, K. W.; Leu, F. Y.; Lin, J. W.		EMS triage/Outcome prediction	2017	0	0	0	0	0	0	0	0	0	0	0	0	0	0	0	0	0	0	0	0	0	1	0	0	0	Decision-tree	None	-	0	Predictor finding	Retrospective cohort	-	0	0	1	0	0	1	0	0	0	0	0
56	194	A data-driven artificial intelligence model for remote triage in the prehospital environment	Kim, D.; You, S.; So, S.; Lee, J.; Yook, S.; Jang, D. P.; Kim, I. Y.; Park, E.; Cho, K.; Cha, W. C.; Shin, D. W.; Cho, B. H.; Park, H. K.		EMS triage/Outcome prediction	2018	1	0	0	0	0	0	0	0	0	0	0	0	0	0	0	0	0	0	0	0	0	0	0	0	0	Comparison	Clinical decision tools	Similar	0	Development + validation	Retrospective cohort	1B	0	0	1	0	0	0	0	0	0	0	1
57	172	Fully Convolutional Deep Neural Networks with Optimized Hyperparameters for Detection of Shockable and Non-Shockable Rhythms	Krasteva, V.; Menetre, S.; Didon, J. P.; Jekova, I.		CPR/AED optimisation	2020	1	0	0	0	1	0	0	0	0	0	0	0	0	0	0	0	0	0	0	0	0	0	0	0	0	Neural network	None	-	0	Development + validation	Retrospective cohort	3	1	0	0	0	0	0	0	0	0	0	0
58	171	Intelligent analysis in predicting outcome of out-of-hospital cardiac arrest	Krizmaric, M.; Verlic, M.; Stiglic, G.; Grmec, S.; Kokol, P.		EMS triage/Outcome prediction	2009	0	0	0	0	0	0	0	0	0	0	0	0	0	0	0	0	0	0	0	0	0	0	0	1	0	Comparison	None	-	0	Development + validation	Retrospective cohort	1B	0	0	1	0	0	0	0	0	0	0	0
59	28	Deep-learning-based out-of-hospital cardiac arrest prognostic system to predict clinical outcomes	Kwon, J. M.; Jeon, K. H.; Kim, H. M.; Kim, M. J.; Lim, S.; Kim, K. H.; Song, P. S.; Park, J.; Choi, R. K.; Oh, B. H.		EMS triage/Outcome prediction	2019	0	0	0	0	0	0	0	0	0	0	0	0	0	0	0	0	0	0	0	0	1	0	0	0	0	Comparison	None	-	0	Development + validation	Retrospective cohort	2A	0	0	1	0	0	0	0	0	0	0	0
60	176	Machine Learning for Military Trauma: Novel Massive Transfusion Predictive Models in Combat Zones	Lammers, D.; Marenco, C.; Morte, K.; Conner, J.; Williams, J.; Bax, T.; Martin, M.; Eckert, M.; Bingham, J.		EMS triage/Outcome prediction	2021	1	0	0	0	0	0	0	0	0	0	0	0	0	0	0	0	0	0	0	0	0	0	0	0	0	Comparison	None	-	0	Development + validation	Retrospective cohort	2A	0	0	1	0	0	0	0	0	0	0	0
61	778	The advanced machine learner XGBoost did not reduce prehospital trauma mistriage compared with logistic regression: a simulation study	Larsson, A.; Berg, J.; Gellerfors, M.; Warnberg, M. G.		EMS triage/Outcome prediction	2021	1	1	0	0	0	0	0	0	0	0	0	0	0	0	0	0	0	0	0	0	0	0	0	0	0	Gradient boosted algorithm	None	-	0	Development + validation	Retrospective cohort	1B	0	0	1	0	0	0	0	0	0	0	1
62	187	Demand modelling for emergency medical service system with multiple casualties cases: k-inflated mixture regression model	Lee, H.; Lee, T.		Ambulance demand	2021	0	0	0	0	0	0	0	0	0	0	0	0	0	0	0	0	0	0	0	0	1	0	0	0	0	Combined	Non-AI statistical models	Yes	0	Development	Retrospective cohort	1A	0	0	1	0	0	0	0	0	0	0	0
63	5428	A Deep Reinforcement Learning-Enabled Dynamic Redeployment System for Mobile Ambulances	Li, Shenggong Ji; Yu Zheng; Zhaoyuan Wang; Tianrui		Ambulance/EMS dispatch	2019	0	0	0	0	0	0	0	0	0	0	1	0	0	0	0	0	0	0	0	0	0	0	0	0	0	Neural network	Others	Yes	0	Development + validation	Retrospective cohort	2B	0	0	1	0	0	0	0	0	0	0	0
64	966	Leveraging Machine Learning Techniques and Engineering of Multi-Nature Features for National Daily Regional Ambulance Demand Prediction	Lin, A. X.; Ho, A. F. W.; Cheong, K. H.; Li, Z. X.; Cai, W. T.; Chee, M. L.; Ng, Y. Y.; Xiao, X. K.; Ong, M. E. H.		Ambulance demand	2020	0	0	0	0	0	0	0	0	0	0	0	0	0	0	0	0	0	0	0	0	0	0	0	0	1	Comparison	None	-	0	Development + validation	Retrospective cohort	2B	0	0	1	0	0	0	0	0	0	0	0
65	718	Development and validation of a machine learning algorithm and hybrid system to predict the need for life-saving interventions in trauma patients	Liu, N. T.; Holcomb, J. B.; Wade, C. E.; Batchinsky, A. I.; Cancio, L. C.; Darrah, M. I.; Salinas, J.		EMS triage/Outcome prediction	2013	1	0	0	0	0	0	0	0	0	0	0	0	0	0	0	0	0	0	0	0	0	0	0	0	0	Comparison	None	-	0	Development + validation	Prospective cohort	3	0	0	1	0	0	0	0	0	0	0	1
66	4321	Utility of vital signs, heart rate variability and complexity, and machine learning for identifying the need for lifesaving interventions in trauma patients	Liu, N. T.; Holcomb, J. B.; Wade, C. E.; Darrah, M. I.; Salinas, J.		EMS triage/Outcome prediction	2014	1	0	0	0	0	0	0	0	0	0	0	0	0	0	0	0	0	0	0	0	0	0	0	0	0	Comparison	None	-	0	Development	Prospective cohort	1A	1	0	1	0	0	0	0	0	0	0	1
67	1666	Predicting Survived Events in Nontraumatic Out-of-Hospital Cardiac Arrest: A Comparison Study on Machine Learning and Regression Models	Lo, Y. H.; Siu, Y. C. A.		EMS triage/Outcome prediction	2021	0	0	0	0	0	0	0	0	0	0	0	0	0	0	0	0	0	1	0	0	0	0	0	0	0	Comparison	None	-	0	Development + validation	Retrospective cohort	2B	0	0	1	0	0	0	0	0	0	0	0
68	2063	A Data-Driven Simulator for the Strategic Positioning of Aerial Ambulance Drones Reaching Out-of-Hospital Cardiac Arrests: A Genetic Algorithmic Approach	MacKle, C.; Bond, R.; Torney, H.; McBride, R.; McLaughlin, J.; Finlay, D.; Biglarbeigi, P.; Brisk, R.; Harvey, A.; McEneaney, D.		AED allocation	2009	0	0	0	0	0	0	0	0	0	0	0	0	0	0	0	1	0	0	0	0	0	0	0	0	0	Others	Human comparator	Yes	0	Development	Retrospective cohort	1A	0	0	0	0	0	0	0	1	0	0	0
69	603	An Energy Efficient Wearable Smart IoT System to Predict Cardiac Arrest	Majumder, Akmja; ElSaadany, Y. A.; Young, R.; Ucci, D. R.		Remote monitoring	2019	1	0	0	0	0	0	0	0	0	0	0	0	0	0	0	0	0	0	0	0	0	0	0	0	0	Decision-tree	Other AI	Yes	0	Development + validation	Retrospective cohort	2A	1	0	0	0	0	0	0	0	0	0	1
70	16	Predicting emergency medical service call demand: A modern spatiotemporal machine learning approach	Martin, R. J.; Mousavi, R.; Saydam, C.		Ambulance demand	2021	1	0	0	0	0	0	0	0	0	0	0	0	0	0	0	0	0	0	0	0	0	0	0	0	0	Neural network	Non-AI statistical models	Yes	1	Development + validation	Retrospective cohort	2B	0	0	1	0	0	0	0	0	0	0	0
71	582	Improving Prehospital Stroke Diagnosis Using Natural Language Processing of Paramedic Reports	Mayampurath, A.; Parnianpour, Z.; Richards, C. T.; Meurer, W. J.; Lee, J.; Ankenman, B.; Perry, O.; Mendelson, S. J.; Holl, J. L.; Prabhakaran, S.		EMS triage/Outcome prediction	2021	1	0	0	0	0	0	0	0	0	0	0	0	0	0	0	0	0	0	0	0	0	0	0	0	0	Support vector machine	Clinical decision tools	Yes	0	Development + validation	Retrospective cohort	2A	0	0	1	0	0	0	0	0	0	0	1
72	4573	Development of a field artificial intelligence triage tool: Confidence in the prediction of shock, transfusion, and definitive surgical therapy in patients with truncal gunshot wounds	Nederpelt, C. J.; Mokhtari, A. K.; Alser, O.; Tsiligkaridis, T.; Roberts, J.; Cha, M.; Fawley, J. A.; Parks, J. J.; Mendoza, A. E.; Fagenholz, P. J.; Kaafarani, H. M. A.; King, D. R.; Velmahos, G. C.; Saillant, N.		EMS triage/Outcome prediction	2021	1	0	0	0	0	0	0	0	0	0	0	0	0	0	0	0	0	0	0	0	0	0	0	0	0	Neural network	Other AI	Similar	0	Development + validation	Retrospective cohort	1B	0	0	1	0	0	0	0	0	0	0	1
73	22	Use of out-of-hospital variables to predict severity of injury in pediatric patients involved in motor vehicle crashes	Newgard, C. D.; Lewis, R. J.; Jolly, B. T.		EMS triage/Outcome prediction	1999	1	0	0	0	0	0	0	0	0	0	0	0	0	0	0	0	0	0	0	0	0	0	0	0	0	Decision tree	Clinical decision tools	Yes	0	Development + validation	Retrospective cohort	1B	0	0	1	0	0	0	0	0	0	0	0
74	551	Deep Feature Learning for Sudden Cardiac Arrest Detection in Automated External Defibrillators	Nguyen, M. T.; Nguyen, B. V.; Kim, K.		CPR/AED optimisation	2018	1	0	0	0	0	0	0	0	0	0	0	0	0	0	0	0	0	0	0	0	0	0	0	0	0	Comparison	Other AI	Yes	0	Development + validation	Retrospective cohort	1B	1	0	0	0	0	0	0	0	0	0	0
75	959	Diagnosis of shockable rhythms for automated external defibrillators using a reliable support vector machine classifier	Nguyen, M. T.; Shahzad, A.; Nguyen, B. V.; Kim, K.		CPR/AED optimisation	2018	1	0	0	0	0	0	0	0	0	0	0	0	0	0	0	0	0	0	0	0	0	0	0	0	0	Support vector machine	None	-	0	Development + validation	Retrospective cohort	1B	1	0	0	0	0	0	0	0	0	0	0
76	1052	Shockable Rhythm Diagnosis for Automated External Defibrillators Using a Modified Variational Mode Decomposition Technique	Nguyen, M. T.; Van Nguyen, B.; Kim, K.		CPR/AED optimisation	2017	1	0	0	0	0	0	0	0	0	0	0	0	0	0	0	0	0	0	0	0	0	0	0	0	0	Comparison	Other AI	Yes	1	Development + validation	Retrospective cohort	1B	1	0	0	0	0	0	0	0	0	0	0
77	418	Modeling a pre-hospital emergency medical service using hybrid simulation and a machine learning approach	Olave-Rojas, D.; Nickel, S.		Ambulance/EMS dispatch	2021	0	0	0	0	0	0	0	0	0	0	0	0	0	0	0	0	0	0	1	0	0	0	0	0	0	Comparison	None	-	0	Development + validation	Retrospective cohort	2A	0	0	1	0	0	0	0	1	0	0	0
78	1721	Use of Time-to-Event Analysis to Develop On-Scene Return of Spontaneous Circulation Prediction for Out-of-Hospital Cardiac Arrest Patients	Park, J. H.; Choi, J.; Lee, S.; Shin, S. D.; Song, K. J.		EMS triage/Outcome prediction	2021	0	0	0	0	0	0	0	0	0	0	0	0	0	0	0	0	1	0	0	0	0	0	0	0	0	Comparison	None	-	0	Development + validation	Retrospective cohort	2B	0	0	1	0	0	0	0	0	0	0	0
79	210	Mixed convolutional and long short-term memory network for the detection of lethal ventricular arrhythmia	Picon, A.; Irusta, U.; Alvarez-Gila, A.; Aramendi, E.; Alonso-Atienza, F.; Figuera, C.; Ayala, U.; Garrote, E.; Wik, L.; Kramer-Johansen, J.; Eftestol, T.		CPR/AED optimisation	2019	1	1	0	0	0	1	1	0	0	0	0	0	0	0	0	0	0	0	0	0	0	0	0	0	0	Neural network	Other AI	Yes	0	Development + validation	Retrospective cohort	2A	1	0	0	0	0	0	0	0	0	0	0
80	80	Random forest machine learning method outperforms prehospital National Early Warning Score for predicting one-day mortality: A retrospective study	Pirneskoski, J.; Tamminen, J.; Kallonen, A.; Nurmi, J.; Kuisma, M.; Olkkola, K. T.; Hoppu, S.		EMS triage/Outcome prediction	2020	0	0	0	0	0	0	0	0	0	0	0	1	0	0	0	0	0	0	0	0	0	0	0	0	0	Random forest	Clinical decision tools	Yes	0	Development + validation	Retrospective cohort	1B	0	0	1	0	0	0	0	0	0	0	1
81	154	The Detection of Opioid Misuse and Heroin Use From Paramedic Response Documentation: Machine Learning for Improved Surveillance	Prieto, J. T.; Scott, K.; McEwen, D.; Podewils, L. J.; Al-Tayyib, A.; Robinson, J.; Edwards, D.; Foldy, S.; Shlay, J. C.; Davidson, A. J.		EMS triage/Outcome prediction	2020	1	0	0	0	0	0	0	0	0	0	0	0	0	0	0	0	0	0	0	0	0	0	0	0	0	Mixed models	None	-	0	Development + validation	Retrospective cohort	2A	0	0	0	1	0	0	0	0	0	0	0
82	17	ECG-Based Classification of Resuscitation Cardiac Rhythms for Retrospective Data Analysis	Rad, A. B.; Eftestol, T.; Engan, K.; Irusta, U.; Kvaloy, J. T.; Kramer-Johansen, J.; Wik, L.; Katsaggelos, A. K.		CPR/AED optimisation	2017	0	1	0	0	0	1	1	0	0	0	0	0	0	0	0	0	0	0	0	0	0	0	0	0	0	Mixed models	Other AI	Yes	1	Development + validation	Retrospective cohort	1B	1	0	0	0	0	0	0	0	0	0	0
83	4248	An automatic system for the comprehensive retrospective analysis of cardiac rhythms in resuscitation episodes	Rad, A. B.; Eftestøl, T.; Irusta, U.; Kvaløy, J. T.; Wik, L.; Kramer-Johansen, J.; Katsaggelos, A. K.; Engan, K.		CPR/AED optimisation	2018	0	1	0	0	0	1	1	0	0	0	0	0	0	0	0	0	0	0	0	0	0	0	0	0	0	Neural network	None	-	1	Development + validation	Retrospective cohort	1B	1	0	0	0	1	0	0	0	0	0	0
84	59	Use of a metalearner to predict emergency medical services demand in an urban setting	Ramgopal, S.; Westling, T.; Siripong, N.; Salcido, D. D.; Martin-Gill, C.		Ambulance demand	2021	1	0	0	0	0	0	0	0	0	0	0	0	0	0	0	0	0	0	0	0	0	0	0	0	0	Mixed models	None	-	0	Development + validation	Retrospective cohort	2A	0	0	1	0	0	1	1	0	0	0	0
85	409	Automatic identification of return of spontaneous circulation during cardiopulmonary resuscitation	Risdal, M.; Aase, S. O.; Kramer-Johansen, J.; Eftestol, T.		CPR/AED optimisation	2008	0	0	1	1	0	1	1	0	0	0	0	0	0	0	0	0	0	0	0	0	0	0	0	0	0	Neural network	None	-	1	Development + validation	Retrospective cohort	1B	1	0	0	0	1	0	0	0	0	0	0
86	931	Impedance-based ventilation detection during cardiopulmonary resuscitation	Risdal, M.; Aase, S. O.; Stavland, M.; Eftestol, T.		CPR/AED optimisation	2007	1	1	0	1	0	1	1	0	0	0	0	0	0	0	0	0	0	0	0	0	0	0	0	0	0	Neural network	Non-AI statistical models	Yes	0	Development + validation	Retrospective cohort	1B	0	0	0	0	1	0	0	0	0	0	0
87	523	Machine learning and feature engineering for predicting pulse presence during chest compressions	Sashidhar, D.; Kwok, H.; Coult, J.; Blackwood, J.; Kudenchuk, P. J.; Bhandari, S.; Rea, T. D.; Kutz, J. N.		CPR/AED Optimisation	2020	1	0	0	0	0	0	0	0	0	0	0	0	0	0	0	0	0	0	0	0	0	0	0	0	0	Comparison	Non-AI statistical models	Similar	0	Development + validation	Retrospective cohort	2A	1	0	0	0	0	0	0	0	0	0	0
88	142	Prehospital triage of trauma patients using the Random Forest computer algorithm	Scerbo, M.; Radhakrishnan, H.; Cotton, B.; Dua, A.; Del Junco, D.; Wade, C.; Holcomb, J. B.		EMS triage/Outcome prediction	2013	1	0	0	0	0	0	0	0	0	0	0	0	0	0	0	0	0	0	0	0	0	0	0	0	0	Random forest	None	-	0	Development + validation	Retrospective cohort	2A	0	0	1	0	0	0	0	0	0	0	1
89	686	Classification tree modeling to identify severe and moderate vehicular injuries in young and middle-aged adults	Scheetz, L. J.; Zhang, J.; Kolassa, J.		EMS triage/Outcome prediction	2008	1	0	0	0	0	0	0	0	0	0	0	0	0	0	0	0	0	0	0	0	0	0	0	0	0	Classification tree	None	-	0	Development + validation	Retrospective cohort	2A	0	0	1	0	0	0	0	0	0	0	0
90	62	Outcome prediction of out-of-hospital cardiac arrest with presumed cardiac aetiology using an advanced machine learning technique	Seki, T.; Tamura, T.; Suzuki, M.; Sos-Kanto Study Grp		EMS triage/Outcome prediction	2019	0	0	0	0	0	0	0	0	0	0	0	0	1	0	0	0	0	0	0	0	0	0	0	0	0	Random forest	None	-	0	Development + validation	Prospective cohort	2B	1	0	1	0	0	0	0	0	0	0	0
91	634	Integration of Attributes from Non-Linear Characterization of Cardiovascular Time-Series for Prediction of Defibrillation Outcomes	Shandilya, S.; Kurz, M. C.; Ward, K. R.; Najarian, K.		EMS triage/Outcome prediction	2016	1	0	0	0	0	0	0	0	0	0	0	0	0	0	0	0	0	0	0	0	0	0	0	0	0	Other	Other AI	Yes	1	Development + validation	Retrospective cohort	1B	1	0	1	0	1	0	0	0	0	0	0
92	320	Institution-Specific Machine Learning Models for Prehospital Assessment to Predict Hospital Admission: Prediction Model Development Study	Shirakawa, T.; Sonoo, T.; Ogura, K.; Fujimori, R.; Hara, K.; Goto, T.; Hashimoto, H.; Takahashi, Y.; Naraba, H.; Nakamura, K.		EMS triage/Outcome prediction	2020	0	0	0	0	0	0	0	0	0	0	0	0	1	0	0	0	0	0	0	0	0	0	0	0	0	Comparison	Other AI	Similar	1	Development + validation	Prospective cohort	2A	0	0	1	0	0	0	0	0	0	0	1
93	244	Machine learning algorithms trained with pre-hospital acquired history-taking data can accurately differentiate diagnoses in patients with hip complaints	Siebelt, M.; Das, D.; van den Moosdijk, A.; Warren, T.; van der Putten, P.; van der Weegen, W.		EMS triage/Outcome prediction	2021	0	0	1	0	0	0	0	0	0	0	0	0	0	0	0	0	0	0	0	0	0	0	0	0	0	Comparison	None	-	1	Development + validation	Prospective cohort	1B	0	0	1	0	0	0	0	0	0	0	0
94	389	Characterizing Opioid Overdoses Using Emergency Medical Services Data A Case Definition Algorithm Enhanced by Machine Learning	Sivaraman, J. J.; Proescholdbell, S. K.; Ezzell, D.; Shanahan, M. E.		EMS triage/Outcome prediction	2021	1	0	0	0	0	0	0	0	0	0	0	0	0	0	0	0	0	0	0	0	0	0	0	0	0	Classification tree	None	-	0	Development + validation	Retrospective cohort	1B	0	0	0	1	0	0	0	0	0	0	0
95	808	A validation of machine learning-based risk scores in the prehospital setting	Spangler, D.; Hermansson, T.; Smekal, D.; Blomberg, H.		EMS triage/Outcome prediction	2019	0	1	0	0	0	0	0	0	0	0	0	0	0	0	0	0	0	0	0	0	0	0	0	0	0	Gradient boosted algorithm	Clinical decision tools	Yes	0	Development + validation	Retrospective cohort	2B	0	0	1	0	0	0	1	0	0	0	1
96	488	Identifying Patient Phenotype Cohorts Using Prehospital Electronic Health Record Data	Stemerman, R.; Bunning, T.; Grover, J.; Kitzmiller, R.; Patel, M. D.		Patient-trial matching	2021	1	0	0	0	0	0	0	0	0	0	0	0	0	0	0	0	0	0	0	0	0	0	0	0	0	Comparison	None	-	0	Development + validation	Retrospective cohort	2A	0	0	1	0	0	0	0	0	0	0	0
97	186	Machine learning model predicts short-term mortality among prehospital patients: A prospective development study from Finland	Tamminen, J.; Kallonen, A.; Hoppu, S.; Kalliomaki, J.		EMS triage/Outcome prediction	2021	0	0	0	0	0	0	0	0	0	0	0	1	0	0	0	0	0	0	0	0	0	0	0	0	0	Random forest	Clinical decision tools	Similar	0	Development + validation	Prospective cohort	1B	0	0	1	0	0	0	0	0	0	0	1
98	716	Natural language processing of prehospital emergency medical services trauma records allows for automated characterization of treatment appropriateness	Tignanelli, C. J.; Silverman, G. M.; Lindemann, E. A.; Trembley, A. L.; Gipson, J. C.; Beilman, G.; Lyng, J. W.; Finzel, R.; McEwan, R.; Knoll, B. C.; Pakhomov, S.; Melton, G. B.		Treatment decision support	2020	1	0	0	0	0	0	0	0	0	0	0	0	0	0	0	0	0	0	0	0	0	0	0	0	0	NLP	None	-	0	Validation only	Retrospective cohort	4	0	0	1	0	0	0	0	0	0	0	0
99	241	Correction of the travel time estimation for ambulances of the red cross Tijuana using machine learning	Torres, N.; Trujillo, L.; Maldonado, Y.; Vera, C.		Ambulance/EMS dispatch	2021	0	0	0	0	0	0	0	0	0	0	0	0	0	0	0	0	0	0	0	1	0	0	0	0	0	Comparison	Other AI	Similar	0	Development + validation	Retrospective cohort	1B	0	0	0	0	0	0	0	1	0	0	0
100	293	Development of Machine Learning Models to Predict Probabilities and Types of Stroke at Prehospital Stage: the Japan Urgent Stroke Triage Score Using Machine Learning (JUST-ML)	Uchida, K.; Kouno, J.; Yoshimura, S.; Kinjo, N.; Sakakibara, F.; Araki, H.; Morimoto, T.		EMS triage/Outcome prediction	2022	0	0	0	0	0	0	0	0	0	0	0	0	1	0	0	0	0	0	0	0	0	0	0	0	0	Comparison	Other AI	Similar	0	Development + validation	Prospective cohort	2B	0	0	1	0	0	0	0	0	0	0	0
101	91	A Machine Learning Model for the Prognosis of Pulseless Electrical Activity during Out-of-Hospital Cardiac Arrest	Urteaga, J.; Aramendi, E.; Elola, A.; Irusta, U.; Idris, A.		EMS triage/Outcome prediction	2021	1	0	0	0	0	0	0	0	0	0	0	0	0	0	0	0	0	0	0	0	0	0	0	0	0	Random forest	Non-AI statistical models	Yes	0	Development + validation	Retrospective cohort	1B	1	0	0	0	1	0	0	0	0	0	0
102	917	Machine learning is a valid method for predicting prehospital delay after acute ischemic stroke	Yang, L.; Liu, Q. Q.; Zhao, Q. L.; Zhu, X. M.; Wang, L.		Ambulance/EMS dispatch	2020	0	0	0	0	0	0	0	0	0	1	0	0	0	0	0	0	0	0	0	0	0	0	0	0	0	Comparison	Non-AI statistical models	Similar	1	Development + validation	Prospective cohort	1B	0	0	1	0	0	0	0	0	0	0	0
103	238	A probabilistic neural network as the predictive classifier of out-of-hospital defibrillation outcomes	Yang, Z. J.; Yang, Z. G.; Lu, W. P.; Harrison, R. G.; Eftestol, T.; Steen, P. A.		EMS triage/Outcome prediction	2004	0	0	0	0	0	1	0	0	0	0	0	0	0	0	0	0	0	0	0	0	0	0	0	0	0	Neural network	None	-	0	Development + validation	Retrospective cohort	2A	1	0	0	0	0	0	0	0	0	0	0
104	35	A call triage support system for emergency medical service using multiple random forests	Yasuda, T.; Yamada, Y.; Hamatsu, F.; Hamagami, T.		EMS triage/Outcome prediction	2017	0	0	0	0	0	0	0	0	0	0	0	0	1	0	0	0	0	0	0	0	0	0	0	0	0	Random forest	Non-AI statistical models	Yes	0	Development + validation	Retrospective cohort	1B	0	0	1	0	0	0	0	0	0	0	0
105	2935	Forecasting Emergency Calls With a Poisson Neural Network-Based Assemble Model	Zhou, H. Huang; M. Jiang; Z. Ding; M.		Ambulance demand	2019	0	0	0	0	0	0	0	0	0	1	0	0	0	0	0	0	0	0	0	0	0	0	0	0	0	Combined	Other AI	Yes	0	Development + validation	Retrospective cohort	2B	0	0	0	0	0	0	1	0	0	0	0
106	182	EMS call volume predictions: A comparative study	Setzler, H.; Saydam, C.; Park, S.		Ambulance demand	2009	1	0	0	0	0	0	0	0	0	0	0	0	0	0	0	0	0	0	0	0	0	0	0	0	0	Neural network	Non-AI statistical models	Yes	0	Development + validation	Retrospective cohort	2B	0	0	0	0	0	0	0	1	0	0	0
[truncated: 1 more columns]
